# Supplementary material for: (αR,4R,4aR,6aS,7R,8S,10R,11S)-Methyl α-acet­oxy-4-(3-furan­yl)-10-hy­droxy-4a,7,9,9-tetra­methyl-2,13-dioxo-1,4,4a,5,6,6a,7,8,9,10,11,12-dodeca­hydro-7,11-methano-2H-cyclo­octa­[f][2]benzopyran-8-acetate (6-O-acetyl­swietenolide) from the seeds of Swietenia macrophylla
Source: Acta Crystallogr Sect E Struct Rep Online. 2010 Oct 13;66(Pt 11):o2802–3. doi: 10.1107/S1600536810039942 (PMC3009069; doi:10.1107/S1600536810039942)
Supplement: Supplementary file 1 [file e-66-o2802-sup1.cif]

##############################################################################
###                                                                        ###
###        Electronic paper (Acta Crystallographica Section E)             ###
###                                                                        ###
##############################################################################
#                                                                            #
# This CIF contains the data in a paper accepted for publication in Acta     #
# Crystallographica Section E. It conforms to the requirements of Notes      #
# for Authors for Section E, and has been peer reviewed under the auspices   #
# of the IUCr Commission on Journals.                                        #
#                                                                            #
# Full details of the Crystallographic Information File format               #
# are given in the paper "The Crystallographic Information File (CIF):       #
# a New Standard Archive File for Crystallography" by S. R. Hall, F. H.      #
# Allen and I. D. Brown [Acta Cryst. (1991), A47, 655-685].                  #
#                                                                            #
# The current version of the core CIF dictionary is obtainable from          #
# ftp://ftp.iucr.org/pub/cif_core.dic. The current version number is 2.4.    #
#                                                                            #
# Software is freely available for graphical display of the structure(s) in  #
# this CIF.  For information consult the CIF home page http://www.iucr.org/  #
# cif/home.html                                                              #
#                                                                            #
# This file may be used for bona fide research purposes within the           #
# scientific community so long as proper attribution is given to the journal # 
# article from which it was obtained.                                        #
#                                                                            #
##############################################################################
                                             
data_global
_audit_creation_method     SHELXL-97
_journal_date_recd_electronic     2010-10-06
_journal_date_accepted     2010-10-06
_journal_name_full     'Acta Crystallographica, Section E'
_journal_year     2010
_journal_volume     66
_journal_issue     11
_journal_page_first     o2802
_journal_page_last     o2803
_journal_paper_category     QO
_journal_coeditor_code     BT5372
_publ_contact_author
;
     Dr. Seik Weng Ng
     Department of Chemistry
     University of Malaya
     50603 Kuala Lumpur
     Malaysia
;
_publ_contact_author_email     seikweng@um.edu.my
_publ_contact_author_fax     '03 7967 4193'
_publ_contact_author_phone     '03 7967 6778'
_publ_section_title
;\
(\a<i>R</i>,4<i>R</i>,4a<i>R</i>,6a<i>S</i>,7<i>R</i>,8<i>S</i>,10<i>R</i>,\
11<i>S</i>)-Methyl
\a-acetoxy-4-(3-furanyl)-10-hydroxy-4a,7,9,9-tetramethyl-2,13-dioxo-1,4,4a,5,\
6,6a,7,8,9,10,11,12-dodecahydro-7,11-methano-2<i>H</i>-cycloocta[<i>f</i>]\
[2]benzopyran-8-acetate (6-<i>O</i>-acetylswietenolide) from the seeds of
<i>Swietenia macrophylla</i>
;
loop_
    _publ_author_name
    _publ_author_address
    'Goh, Bey Hing'
;
     Institute of Biological Sciences
     University of Malaya
     50603 Kuala Lumpur
     Malaysia
;
    'Abdul Kadir, Habsah'
;
     Institute of Biological Sciences
     University of Malaya
     50603 Kuala Lumpur
     Malaysia
;
    'Abdul Malek, Sri Nurestri'
;
     Institute of Biological Sciences
     University of Malaya
     50603 Kuala Lumpur
     Malaysia
;
    'Ng, Seik Weng'
;
     Department of Chemistry
     University of Malaya
     50603 Kuala Lumpur
     Malaysia
;
_publ_section_synopsis     .
data_I
_audit_creation_method     SHELXL-97
_chemical_name_systematic
;
(\a<i>R</i>,4<i>R</i>,4a<i>R</i>,6a<i>S</i>,7<i>R</i>,8<i>S</i>,10<i>R</i>,
11<i>S</i>)-Methyl
\a-acetoxy-4-(3-furanyl)-10-hydroxy-4a,7,9,9-tetramethyl-2,13-dioxo-
1,4,4a,5,6,6a,7,8,9,10,11,12-dodecahydro-7,11-methano-2<i>H</i>-
cycloocta[<i>f</i>][2]benzopyran-8-acetate
;
_chemical_name_common
;
6-<i>O</i>-acetylswietenolide
;
_chemical_formula_moiety     'C29 H36 O9'
_chemical_formula_sum     'C29 H36 O9'
_chemical_formula_iupac     'C29 H36 O9'
_chemical_formula_weight     528.58
_chemical_melting_point     ?
_symmetry_cell_setting     monoclinic
_symmetry_space_group_name_H-M     'P 21'
_symmetry_space_group_name_Hall     'P 2yb'
loop_
    _symmetry_equiv_pos_as_xyz
    'x, y, z'
    '-x, y+1/2, -z'
_cell_length_a     11.5648(9)
_cell_length_b     8.4355(6)
_cell_length_c     14.5082(11)
_cell_angle_alpha     90.00
_cell_angle_beta     112.9850(10)
_cell_angle_gamma     90.00
_cell_volume     1302.98(17)
_cell_formula_units_Z     2
_cell_measurement_reflns_used     4876
_cell_measurement_theta_min     2.9
_cell_measurement_theta_max     28.1
_cell_measurement_temperature     100(2)
_exptl_crystal_description     Prism
_exptl_crystal_colour     Colorless
_exptl_crystal_size_max     0.35
_exptl_crystal_size_mid     0.15
_exptl_crystal_size_min     0.05
_exptl_crystal_density_diffrn     1.347
_exptl_crystal_density_meas     ?
_exptl_crystal_density_method     'not measured'
_exptl_crystal_F_000     564
_exptl_absorpt_coefficient_mu     0.100
_exptl_absorpt_correction_type     none
_diffrn_ambient_temperature     100(2)
_diffrn_radiation_type     MoK\a
_diffrn_radiation_wavelength     0.71073
_diffrn_radiation_source     'fine-focus sealed tube'
_diffrn_radiation_monochromator     graphite
_diffrn_measurement_device_type     'Bruker SMART APEX'
_diffrn_measurement_method     '\w scans'
_diffrn_detector_area_resol_mean     ?
_diffrn_reflns_number     12419
_diffrn_reflns_av_R_equivalents     0.0337
_diffrn_reflns_av_sigmaI/netI     0.0310
_diffrn_reflns_theta_min     1.93
_diffrn_reflns_theta_max     27.50
_diffrn_reflns_theta_full     27.50
_diffrn_measured_fraction_theta_max     0.998
_diffrn_measured_fraction_theta_full     0.998
_diffrn_reflns_limit_h_min     -15
_diffrn_reflns_limit_h_max     15
_diffrn_reflns_limit_k_min     -10
_diffrn_reflns_limit_k_max     10
_diffrn_reflns_limit_l_min     -18
_diffrn_reflns_limit_l_max     18
_diffrn_standards_number     0
_diffrn_standards_interval_count     0
_diffrn_standards_interval_time     0
_diffrn_standards_decay_%     0
_reflns_number_total     3178
_reflns_number_gt     2952
_reflns_threshold_expression     I>2\s(I)
_refine_ls_structure_factor_coef     Fsqd
_refine_ls_matrix_type     full
_refine_ls_R_factor_all     0.0384
_refine_ls_R_factor_gt     0.0338
_refine_ls_wR_factor_gt     0.0918
_refine_ls_wR_factor_ref     0.1003
_refine_ls_goodness_of_fit_ref     0.998
_refine_ls_restrained_S_all     0.998
_refine_ls_number_reflns     3178
_refine_ls_number_parameters     353
_refine_ls_number_restraints     2
_refine_ls_hydrogen_treatment     mixed
_refine_ls_weighting_scheme     calc
_refine_ls_weighting_details
         'calc w=1/[\s^2^(Fo^2^)+(0.0733P)^2^+0.1429P] where P=(Fo^2^+2Fc^2^)/3'
_atom_sites_solution_hydrogens     geom
_atom_sites_solution_primary     direct
_atom_sites_solution_secondary     difmap
_refine_ls_shift/su_max     0.001
_refine_ls_shift/su_mean     0.001
_refine_diff_density_max     0.270
_refine_diff_density_min     -0.197
_refine_ls_extinction_method     none
_refine_ls_extinction_coef     ?
loop_
    _atom_type_symbol
    _atom_type_description
    _atom_type_scat_dispersion_real
    _atom_type_scat_dispersion_imag
    _atom_type_scat_source
    'C' 'C' 0.0033 0.0000
                         'International Tables Vol C Tables 4.2.6.8 and 6.1.1.4'
    'H' 'H' 0.0000 0.0000
                         'International Tables Vol C Tables 4.2.6.8 and 6.1.1.4'
    'O' 'O' 0.0106 0.0000
                         'International Tables Vol C Tables 4.2.6.8 and 6.1.1.4'
_computing_data_collection     'APEX2 (Bruker, 2009)'
_computing_cell_refinement     'SAINT (Bruker, 2009)'
_computing_data_reduction     'SAINT (Bruker, 2009)'
_computing_structure_solution     'SHELXS97 (Sheldrick, 2008)'
_computing_structure_refinement     'SHELXL97 (Sheldrick, 2008)'
_computing_molecular_graphics     'X-SEED (Barbour, 2001)'
_computing_publication_material     'publCIF (Westrip, 2010)'
loop_
    _atom_site_type_symbol
    _atom_site_label
    _atom_site_fract_x
    _atom_site_fract_y
    _atom_site_fract_z
    _atom_site_U_iso_or_equiv
    _atom_site_adp_type
    _atom_site_calc_flag
    _atom_site_refinement_flags
    _atom_site_occupancy
    _atom_site_disorder_assembly
    _atom_site_disorder_group
    O O1 0.61851(17) 0.5009(2) 1.01707(12) 0.0283(4) Uani d . 1 . .
    O O2 0.47929(19) 1.1423(2) 0.73073(15) 0.0344(4) Uani d . 1 . .
    O O3 0.55291(15) 0.92107(19) 0.81247(12) 0.0198(3) Uani d . 1 . .
    O O4 0.87219(16) 0.6373(2) 0.44745(12) 0.0257(4) Uani d . 1 . .
    O O5 0.89022(14) 0.99908(19) 0.69927(12) 0.0200(3) Uani d D 1 . .
    H H5 0.945(2) 1.059(3) 0.7393(18) 0.024(7) Uiso d D 1 . .
    O O6 0.92901(15) 0.6390(2) 0.91487(12) 0.0264(4) Uani d . 1 . .
    O O7 1.12489(15) 0.5429(2) 0.96568(11) 0.0224(4) Uani d . 1 . .
    O O8 1.06597(15) 0.21550(19) 0.82808(12) 0.0218(3) Uani d . 1 . .
    O O9 1.10687(14) 0.46053(18) 0.78928(12) 0.0169(3) Uani d . 1 . .
    C C1 0.4977(2) 0.5532(3) 0.98089(18) 0.0268(5) Uani d . 1 . .
    H H1 0.4365 0.5202 1.0054 0.032 Uiso calc R 1 . .
    C C2 0.4760(2) 0.6575(3) 0.90604(17) 0.0237(5) Uani d . 1 . .
    H H2 0.3990 0.7097 0.8688 0.028 Uiso calc R 1 . .
    C C3 0.5928(2) 0.6741(3) 0.89368(16) 0.0184(4) Uani d . 1 . .
    C C4 0.6748(2) 0.5781(3) 0.96307(17) 0.0252(5) Uani d . 1 . .
    H H4 0.7605 0.5660 0.9730 0.030 Uiso calc R 1 . .
    C C5 0.61902(19) 0.7714(3) 0.81867(16) 0.0162(4) Uani d . 1 . .
    H H5A 0.7112 0.7937 0.8451 0.019 Uiso calc R 1 . .
    C C6 0.5376(2) 1.0223(3) 0.73623(17) 0.0200(4) Uani d . 1 . .
    C C7 0.5993(2) 0.9818(3) 0.66575(16) 0.0174(4) Uani d . 1 . .
    H H7A 0.6814 1.0370 0.6892 0.021 Uiso calc R 1 . .
    H H7B 0.5471 1.0261 0.5993 0.021 Uiso calc R 1 . .
    C C8 0.62213(18) 0.8084(3) 0.65186(15) 0.0144(4) Uani d . 1 . .
    C C9 0.57977(19) 0.6948(3) 0.71383(16) 0.0156(4) Uani d . 1 . .
    C C10 0.4363(2) 0.6743(3) 0.66379(17) 0.0203(5) Uani d . 1 . .
    H H10A 0.4133 0.6334 0.5957 0.030 Uiso calc R 1 . .
    H H10B 0.3955 0.7770 0.6610 0.030 Uiso calc R 1 . .
    H H10C 0.4088 0.5995 0.7028 0.030 Uiso calc R 1 . .
    C C11 0.6478(2) 0.5347(2) 0.72606(16) 0.0159(4) Uani d . 1 . .
    H H11A 0.7348 0.5460 0.7762 0.019 Uiso calc R 1 . .
    H H11B 0.6046 0.4553 0.7517 0.019 Uiso calc R 1 . .
    C C12 0.6513(2) 0.4750(3) 0.62825(16) 0.0178(4) Uani d . 1 . .
    H H12A 0.5646 0.4503 0.5813 0.021 Uiso calc R 1 . .
    H H12B 0.7002 0.3751 0.6415 0.021 Uiso calc R 1 . .
    C C13 0.70907(19) 0.5924(3) 0.57788(16) 0.0159(4) Uani d . 1 . .
    H H13 0.6677 0.5706 0.5044 0.019 Uiso calc R 1 . .
    C C14 0.67811(19) 0.7634(3) 0.59133(15) 0.0148(4) Uani d . 1 . .
    C C15 0.7178(2) 0.8800(3) 0.53024(16) 0.0183(4) Uani d . 1 . .
    H H15A 0.7045 0.9891 0.5493 0.022 Uiso calc R 1 . .
    H H15B 0.6638 0.8655 0.4585 0.022 Uiso calc R 1 . .
    C C16 0.8571(2) 0.8611(3) 0.54462(17) 0.0186(4) Uani d . 1 . .
    H H16 0.8712 0.9238 0.4914 0.022 Uiso calc R 1 . .
    C C17 0.8692(2) 0.6869(3) 0.52527(16) 0.0189(4) Uani d . 1 . .
    C C18 0.85658(19) 0.5781(3) 0.60545(16) 0.0153(4) Uani d . 1 . .
    C C19 0.8895(2) 0.4080(3) 0.58576(17) 0.0189(4) Uani d . 1 . .
    H H19A 0.8320 0.3742 0.5189 0.028 Uiso calc R 1 . .
    H H19B 0.8813 0.3364 0.6361 0.028 Uiso calc R 1 . .
    H H19C 0.9760 0.4050 0.5897 0.028 Uiso calc R 1 . .
    C C20 0.93657(19) 0.6467(2) 0.71258(15) 0.0125(4) Uani d . 1 . .
    H H20 0.8750 0.7049 0.7329 0.015 Uiso calc R 1 . .
    C C21 1.03242(19) 0.7743(3) 0.71073(16) 0.0154(4) Uani d . 1 . .
    C C22 0.9545(2) 0.9152(3) 0.64803(17) 0.0185(4) Uani d . 1 . .
    H H22 1.0139 0.9906 0.6361 0.022 Uiso calc R 1 . .
    C C23 1.1253(2) 0.7223(3) 0.66323(18) 0.0211(5) Uani d . 1 . .
    H H23A 1.1843 0.6442 0.7067 0.032 Uiso calc R 1 . .
    H H23B 1.1719 0.8149 0.6555 0.032 Uiso calc R 1 . .
    H H23C 1.0785 0.6748 0.5975 0.032 Uiso calc R 1 . .
    C C24 1.1129(2) 0.8349(3) 0.81604(17) 0.0198(5) Uani d . 1 . .
    H H24A 1.1701 0.7508 0.8541 0.030 Uiso calc R 1 . .
    H H24B 1.0582 0.8656 0.8503 0.030 Uiso calc R 1 . .
    H H24C 1.1618 0.9270 0.8110 0.030 Uiso calc R 1 . .
    C C25 0.99178(19) 0.5175(2) 0.79253(15) 0.0146(4) Uani d . 1 . .
    H H25 0.9310 0.4271 0.7753 0.018 Uiso calc R 1 . .
    C C26 1.0111(2) 0.5757(3) 0.89756(16) 0.0179(4) Uani d . 1 . .
    C C27 1.1475(3) 0.5980(4) 1.06570(19) 0.0352(7) Uani d . 1 . .
    H H27A 1.2382 0.6054 1.1047 0.053 Uiso calc R 1 . .
    H H27B 1.1105 0.5233 1.0982 0.053 Uiso calc R 1 . .
    H H27C 1.1092 0.7027 1.0620 0.053 Uiso calc R 1 . .
    C C28 1.1339(2) 0.3050(3) 0.80775(16) 0.0166(4) Uani d . 1 . .
    C C29 1.2531(2) 0.2641(3) 0.79648(18) 0.0216(5) Uani d . 1 . .
    H H29A 1.2356 0.2438 0.7258 0.032 Uiso calc R 1 . .
    H H29B 1.2898 0.1691 0.8359 0.032 Uiso calc R 1 . .
    H H29C 1.3123 0.3526 0.8204 0.032 Uiso calc R 1 . .
loop_
    _atom_site_aniso_label
    _atom_site_aniso_U_11
    _atom_site_aniso_U_22
    _atom_site_aniso_U_33
    _atom_site_aniso_U_12
    _atom_site_aniso_U_13
    _atom_site_aniso_U_23
    O1 0.0289(9) 0.0383(10) 0.0209(8) -0.0019(8) 0.0133(7) 0.0061(7)
    O2 0.0402(11) 0.0271(9) 0.0458(11) 0.0131(9) 0.0274(9) 0.0032(9)
    O3 0.0224(8) 0.0193(7) 0.0225(8) -0.0008(6) 0.0140(7) -0.0051(6)
    O4 0.0284(9) 0.0365(9) 0.0172(8) 0.0106(8) 0.0142(7) 0.0037(7)
    O5 0.0157(7) 0.0171(7) 0.0276(9) 0.0008(6) 0.0090(7) 0.0000(6)
    O6 0.0182(8) 0.0465(10) 0.0158(8) 0.0061(8) 0.0079(6) -0.0018(8)
    O7 0.0201(8) 0.0307(9) 0.0139(7) 0.0063(7) 0.0038(6) 0.0016(7)
    O8 0.0229(8) 0.0159(7) 0.0267(9) 0.0003(6) 0.0097(7) 0.0020(7)
    O9 0.0141(7) 0.0146(7) 0.0230(8) 0.0029(6) 0.0084(6) 0.0025(6)
    C1 0.0251(11) 0.0347(13) 0.0254(12) -0.0046(10) 0.0150(10) -0.0012(10)
    C2 0.0208(11) 0.0304(12) 0.0249(12) -0.0033(10) 0.0142(9) -0.0012(10)
    C3 0.0196(10) 0.0231(11) 0.0150(10) -0.0037(9) 0.0096(8) -0.0058(8)
    C4 0.0219(11) 0.0363(13) 0.0198(11) -0.0019(10) 0.0105(9) 0.0025(10)
    C5 0.0134(9) 0.0197(10) 0.0170(10) -0.0018(8) 0.0077(8) -0.0030(8)
    C6 0.0172(10) 0.0220(10) 0.0223(11) 0.0000(9) 0.0095(9) -0.0044(9)
    C7 0.0158(10) 0.0195(10) 0.0182(10) 0.0031(8) 0.0081(8) 0.0009(8)
    C8 0.0081(9) 0.0189(10) 0.0132(10) 0.0018(7) 0.0010(7) -0.0003(8)
    C9 0.0116(9) 0.0203(10) 0.0151(9) -0.0016(8) 0.0053(8) -0.0032(8)
    C10 0.0137(10) 0.0282(12) 0.0199(10) -0.0035(9) 0.0076(8) -0.0071(9)
    C11 0.0161(9) 0.0175(10) 0.0167(10) -0.0035(8) 0.0094(8) -0.0018(8)
    C12 0.0165(10) 0.0189(10) 0.0200(10) -0.0024(8) 0.0091(8) -0.0044(8)
    C13 0.0116(9) 0.0201(10) 0.0152(10) 0.0017(8) 0.0045(8) -0.0032(8)
    C14 0.0105(9) 0.0203(10) 0.0124(9) 0.0026(8) 0.0031(7) 0.0008(8)
    C15 0.0147(10) 0.0249(10) 0.0156(10) 0.0057(9) 0.0063(8) 0.0051(9)
    C16 0.0183(11) 0.0241(11) 0.0182(10) 0.0055(8) 0.0123(9) 0.0081(9)
    C17 0.0136(10) 0.0274(11) 0.0172(10) 0.0050(8) 0.0077(8) 0.0045(9)
    C18 0.0131(9) 0.0193(10) 0.0146(9) 0.0019(8) 0.0066(8) 0.0007(8)
    C19 0.0188(10) 0.0228(11) 0.0174(10) 0.0027(9) 0.0096(9) -0.0033(8)
    C20 0.0108(8) 0.0141(9) 0.0127(9) 0.0029(7) 0.0045(7) 0.0010(7)
    C21 0.0129(9) 0.0161(9) 0.0201(10) 0.0013(8) 0.0096(8) 0.0029(8)
    C22 0.0154(10) 0.0159(10) 0.0260(11) 0.0030(8) 0.0102(9) 0.0068(8)
    C23 0.0134(10) 0.0234(10) 0.0303(12) 0.0039(8) 0.0126(9) 0.0074(9)
    C24 0.0148(10) 0.0168(10) 0.0259(12) -0.0007(8) 0.0058(9) 0.0002(8)
    C25 0.0127(9) 0.0145(9) 0.0173(10) 0.0012(8) 0.0065(8) 0.0014(8)
    C26 0.0169(10) 0.0218(10) 0.0157(10) -0.0007(9) 0.0071(8) 0.0028(8)
    C27 0.0271(13) 0.0530(18) 0.0161(11) 0.0144(13) -0.0017(10) -0.0026(11)
    C28 0.0178(10) 0.0147(10) 0.0139(10) 0.0019(8) 0.0026(8) -0.0014(8)
    C29 0.0183(10) 0.0187(10) 0.0276(12) 0.0055(9) 0.0089(9) -0.0002(9)
loop_
    _geom_bond_atom_site_label_1
    _geom_bond_atom_site_label_2
    _geom_bond_site_symmetry_2
    _geom_bond_distance
    _geom_bond_publ_flag
    O1 C1 . 1.360(3) ?
    O1 C4 . 1.364(3) ?
    O2 C6 . 1.202(3) ?
    O3 C6 . 1.353(3) ?
    O3 C5 . 1.461(3) ?
    O4 C17 . 1.217(3) ?
    O5 C22 . 1.427(3) ?
    O5 H5 . 0.840(10)
                    ?
    O6 C26 . 1.198(3) ?
    O7 C26 . 1.330(3) ?
    O7 C27 . 1.447(3) ?
    O8 C28 . 1.206(3) ?
    O9 C28 . 1.351(3) ?
    O9 C25 . 1.433(2) ?
    C1 C2 . 1.343(4) ?
    C1 H1 . 0.9500 ?
    C2 C3 . 1.438(3) ?
    C2 H2 . 0.9500 ?
    C3 C4 . 1.350(3) ?
    C3 C5 . 1.486(3) ?
    C4 H4 . 0.9500 ?
    C5 C9 . 1.548(3) ?
    C5 H5A . 1.0000 ?
    C6 C7 . 1.497(3) ?
    C7 C8 . 1.513(3) ?
    C7 H7A . 0.9900 ?
    C7 H7B . 0.9900 ?
    C8 C14 . 1.333(3) ?
    C8 C9 . 1.520(3) ?
    C9 C11 . 1.538(3) ?
    C9 C10 . 1.539(3) ?
    C10 H10A . 0.9800 ?
    C10 H10B . 0.9800 ?
    C10 H10C . 0.9800 ?
    C11 C12 . 1.521(3) ?
    C11 H11A . 0.9900 ?
    C11 H11B . 0.9900 ?
    C12 C13 . 1.530(3) ?
    C12 H12A . 0.9900 ?
    C12 H12B . 0.9900 ?
    C13 C14 . 1.518(3) ?
    C13 C18 . 1.597(3) ?
    C13 H13 . 1.0000 ?
    C14 C15 . 1.510(3) ?
    C15 C16 . 1.550(3) ?
    C15 H15A . 0.9900 ?
    C15 H15B . 0.9900 ?
    C16 C17 . 1.513(3) ?
    C16 C22 . 1.552(3) ?
    C16 H16 . 1.0000 ?
    C17 C18 . 1.533(3) ?
    C18 C19 . 1.540(3) ?
    C18 C20 . 1.576(3) ?
    C19 H19A . 0.9800 ?
    C19 H19B . 0.9800 ?
    C19 H19C . 0.9800 ?
    C20 C25 . 1.537(3) ?
    C20 C21 . 1.553(3) ?
    C20 H20 . 1.0000 ?
    C21 C24 . 1.533(3) ?
    C21 C23 . 1.549(3) ?
    C21 C22 . 1.553(3) ?
    C22 H22 . 1.0000 ?
    C23 H23A . 0.9800 ?
    C23 H23B . 0.9800 ?
    C23 H23C . 0.9800 ?
    C24 H24A . 0.9800 ?
    C24 H24B . 0.9800 ?
    C24 H24C . 0.9800 ?
    C25 C26 . 1.532(3) ?
    C25 H25 . 1.0000 ?
    C27 H27A . 0.9800 ?
    C27 H27B . 0.9800 ?
    C27 H27C . 0.9800 ?
    C28 C29 . 1.490(3) ?
    C29 H29A . 0.9800 ?
    C29 H29B . 0.9800 ?
    C29 H29C . 0.9800 ?
loop_
    _geom_angle_atom_site_label_1
    _geom_angle_atom_site_label_2
    _geom_angle_atom_site_label_3
    _geom_angle_site_symmetry_1
    _geom_angle_site_symmetry_3
    _geom_angle
    _geom_angle_publ_flag
    C1 O1 C4 . . 105.78(19) ?
    C6 O3 C5 . . 119.61(16) ?
    C22 O5 H5 . . 104(2) ?
    C26 O7 C27 . . 114.67(18) ?
    C28 O9 C25 . . 117.71(17) ?
    C2 C1 O1 . . 111.4(2) ?
    C2 C1 H1 . . 124.3 ?
    O1 C1 H1 . . 124.3 ?
    C1 C2 C3 . . 106.0(2) ?
    C1 C2 H2 . . 127.0 ?
    C3 C2 H2 . . 127.0 ?
    C4 C3 C2 . . 105.6(2) ?
    C4 C3 C5 . . 126.4(2) ?
    C2 C3 C5 . . 128.0(2) ?
    C3 C4 O1 . . 111.2(2) ?
    C3 C4 H4 . . 124.4 ?
    O1 C4 H4 . . 124.4 ?
    O3 C5 C3 . . 105.74(16) ?
    O3 C5 C9 . . 110.76(17) ?
    C3 C5 C9 . . 115.06(18) ?
    O3 C5 H5A . . 108.4 ?
    C3 C5 H5A . . 108.4 ?
    C9 C5 H5A . . 108.4 ?
    O2 C6 O3 . . 118.5(2) ?
    O2 C6 C7 . . 123.5(2) ?
    O3 C6 C7 . . 117.99(19) ?
    C6 C7 C8 . . 117.74(19) ?
    C6 C7 H7A . . 107.9 ?
    C8 C7 H7A . . 107.9 ?
    C6 C7 H7B . . 107.9 ?
    C8 C7 H7B . . 107.9 ?
    H7A C7 H7B . . 107.2 ?
    C14 C8 C7 . . 121.15(19) ?
    C14 C8 C9 . . 124.17(19) ?
    C7 C8 C9 . . 114.66(17) ?
    C8 C9 C11 . . 110.70(16) ?
    C8 C9 C10 . . 109.21(18) ?
    C11 C9 C10 . . 111.35(18) ?
    C8 C9 C5 . . 106.23(16) ?
    C11 C9 C5 . . 108.21(17) ?
    C10 C9 C5 . . 111.03(17) ?
    C9 C10 H10A . . 109.5 ?
    C9 C10 H10B . . 109.5 ?
    H10A C10 H10B . . 109.5 ?
    C9 C10 H10C . . 109.5 ?
    H10A C10 H10C . . 109.5 ?
    H10B C10 H10C . . 109.5 ?
    C12 C11 C9 . . 112.46(17) ?
    C12 C11 H11A . . 109.1 ?
    C9 C11 H11A . . 109.1 ?
    C12 C11 H11B . . 109.1 ?
    C9 C11 H11B . . 109.1 ?
    H11A C11 H11B . . 107.8 ?
    C11 C12 C13 . . 114.02(17) ?
    C11 C12 H12A . . 108.7 ?
    C13 C12 H12A . . 108.7 ?
    C11 C12 H12B . . 108.7 ?
    C13 C12 H12B . . 108.7 ?
    H12A C12 H12B . . 107.6 ?
    C14 C13 C12 . . 112.65(17) ?
    C14 C13 C18 . . 108.77(17) ?
    C12 C13 C18 . . 117.01(18) ?
    C14 C13 H13 . . 105.9 ?
    C12 C13 H13 . . 105.9 ?
    C18 C13 H13 . . 105.9 ?
    C8 C14 C15 . . 122.6(2) ?
    C8 C14 C13 . . 123.70(19) ?
    C15 C14 C13 . . 113.74(17) ?
    C14 C15 C16 . . 113.10(17) ?
    C14 C15 H15A . . 109.0 ?
    C16 C15 H15A . . 109.0 ?
    C14 C15 H15B . . 109.0 ?
    C16 C15 H15B . . 109.0 ?
    H15A C15 H15B . . 107.8 ?
    C17 C16 C15 . . 103.94(19) ?
    C17 C16 C22 . . 112.35(18) ?
    C15 C16 C22 . . 115.07(18) ?
    C17 C16 H16 . . 108.4 ?
    C15 C16 H16 . . 108.4 ?
    C22 C16 H16 . . 108.4 ?
    O4 C17 C16 . . 123.0(2) ?
    O4 C17 C18 . . 122.9(2) ?
    C16 C17 C18 . . 113.45(18) ?
    C17 C18 C19 . . 108.29(17) ?
    C17 C18 C20 . . 109.63(18) ?
    C19 C18 C20 . . 115.63(17) ?
    C17 C18 C13 . . 100.00(16) ?
    C19 C18 C13 . . 109.91(18) ?
    C20 C18 C13 . . 112.19(16) ?
    C18 C19 H19A . . 109.5 ?
    C18 C19 H19B . . 109.5 ?
    H19A C19 H19B . . 109.5 ?
    C18 C19 H19C . . 109.5 ?
    H19A C19 H19C . . 109.5 ?
    H19B C19 H19C . . 109.5 ?
    C25 C20 C21 . . 114.55(16) ?
    C25 C20 C18 . . 113.28(17) ?
    C21 C20 C18 . . 112.67(16) ?
    C25 C20 H20 . . 105.1 ?
    C21 C20 H20 . . 105.1 ?
    C18 C20 H20 . . 105.1 ?
    C24 C21 C23 . . 106.33(18) ?
    C24 C21 C20 . . 111.93(17) ?
    C23 C21 C20 . . 115.78(18) ?
    C24 C21 C22 . . 108.43(18) ?
    C23 C21 C22 . . 107.51(17) ?
    C20 C21 C22 . . 106.60(16) ?
    O5 C22 C16 . . 108.69(17) ?
    O5 C22 C21 . . 112.06(17) ?
    C16 C22 C21 . . 112.18(18) ?
    O5 C22 H22 . . 107.9 ?
    C16 C22 H22 . . 107.9 ?
    C21 C22 H22 . . 107.9 ?
    C21 C23 H23A . . 109.5 ?
    C21 C23 H23B . . 109.5 ?
    H23A C23 H23B . . 109.5 ?
    C21 C23 H23C . . 109.5 ?
    H23A C23 H23C . . 109.5 ?
    H23B C23 H23C . . 109.5 ?
    C21 C24 H24A . . 109.5 ?
    C21 C24 H24B . . 109.5 ?
    H24A C24 H24B . . 109.5 ?
    C21 C24 H24C . . 109.5 ?
    H24A C24 H24C . . 109.5 ?
    H24B C24 H24C . . 109.5 ?
    O9 C25 C26 . . 111.32(17) ?
    O9 C25 C20 . . 109.29(16) ?
    C26 C25 C20 . . 112.31(17) ?
    O9 C25 H25 . . 107.9 ?
    C26 C25 H25 . . 107.9 ?
    C20 C25 H25 . . 107.9 ?
    O6 C26 O7 . . 124.9(2) ?
    O6 C26 C25 . . 122.11(19) ?
    O7 C26 C25 . . 112.95(18) ?
    O7 C27 H27A . . 109.5 ?
    O7 C27 H27B . . 109.5 ?
    H27A C27 H27B . . 109.5 ?
    O7 C27 H27C . . 109.5 ?
    H27A C27 H27C . . 109.5 ?
    H27B C27 H27C . . 109.5 ?
    O8 C28 O9 . . 122.2(2) ?
    O8 C28 C29 . . 126.9(2) ?
    O9 C28 C29 . . 110.79(19) ?
    C28 C29 H29A . . 109.5 ?
    C28 C29 H29B . . 109.5 ?
    H29A C29 H29B . . 109.5 ?
    C28 C29 H29C . . 109.5 ?
    H29A C29 H29C . . 109.5 ?
    H29B C29 H29C . . 109.5 ?
loop_
    _geom_torsion_atom_site_label_1
    _geom_torsion_atom_site_label_2
    _geom_torsion_atom_site_label_3
    _geom_torsion_atom_site_label_4
    _geom_torsion_site_symmetry_1
    _geom_torsion_site_symmetry_2
    _geom_torsion_site_symmetry_3
    _geom_torsion_site_symmetry_4
    _geom_torsion
    _geom_torsion_publ_flag
    C4 O1 C1 C2 . . . . 0.9(3) ?
    O1 C1 C2 C3 . . . . -0.4(3) ?
    C1 C2 C3 C4 . . . . -0.3(3) ?
    C1 C2 C3 C5 . . . . 177.9(2) ?
    C2 C3 C4 O1 . . . . 0.9(3) ?
    C5 C3 C4 O1 . . . . -177.3(2) ?
    C1 O1 C4 C3 . . . . -1.1(3) ?
    C6 O3 C5 C3 . . . . -166.70(18) ?
    C6 O3 C5 C9 . . . . -41.4(2) ?
    C4 C3 C5 O3 . . . . -140.9(2) ?
    C2 C3 C5 O3 . . . . 41.3(3) ?
    C4 C3 C5 C9 . . . . 96.5(3) ?
    C2 C3 C5 C9 . . . . -81.3(3) ?
    C5 O3 C6 O2 . . . . 177.6(2) ?
    C5 O3 C6 C7 . . . . -5.1(3) ?
    O2 C6 C7 C8 . . . . -155.4(2) ?
    O3 C6 C7 C8 . . . . 27.5(3) ?
    C6 C7 C8 C14 . . . . -179.1(2) ?
    C6 C7 C8 C9 . . . . -0.7(3) ?
    C14 C8 C9 C11 . . . . 19.3(3) ?
    C7 C8 C9 C11 . . . . -159.00(18) ?
    C14 C8 C9 C10 . . . . -103.6(2) ?
    C7 C8 C9 C10 . . . . 78.1(2) ?
    C14 C8 C9 C5 . . . . 136.6(2) ?
    C7 C8 C9 C5 . . . . -41.7(2) ?
    O3 C5 C9 C8 . . . . 63.6(2) ?
    C3 C5 C9 C8 . . . . -176.52(18) ?
    O3 C5 C9 C11 . . . . -177.45(16) ?
    C3 C5 C9 C11 . . . . -57.6(2) ?
    O3 C5 C9 C10 . . . . -55.0(2) ?
    C3 C5 C9 C10 . . . . 64.9(2) ?
    C8 C9 C11 C12 . . . . -45.1(2) ?
    C10 C9 C11 C12 . . . . 76.6(2) ?
    C5 C9 C11 C12 . . . . -161.11(17) ?
    C9 C11 C12 C13 . . . . 55.3(2) ?
    C11 C12 C13 C14 . . . . -35.6(3) ?
    C11 C12 C13 C18 . . . . 91.5(2) ?
    C7 C8 C14 C15 . . . . -2.3(3) ?
    C9 C8 C14 C15 . . . . 179.45(19) ?
    C7 C8 C14 C13 . . . . 177.06(19) ?
    C9 C8 C14 C13 . . . . -1.2(3) ?
    C12 C13 C14 C8 . . . . 8.9(3) ?
    C18 C13 C14 C8 . . . . -122.5(2) ?
    C12 C13 C14 C15 . . . . -171.68(18) ?
    C18 C13 C14 C15 . . . . 56.9(2) ?
    C8 C14 C15 C16 . . . . 127.9(2) ?
    C13 C14 C15 C16 . . . . -51.6(3) ?
    C14 C15 C16 C17 . . . . 52.2(2) ?
    C14 C15 C16 C22 . . . . -71.1(2) ?
    C15 C16 C17 O4 . . . . 103.1(2) ?
    C22 C16 C17 O4 . . . . -131.9(2) ?
    C15 C16 C17 C18 . . . . -68.0(2) ?
    C22 C16 C17 C18 . . . . 57.1(2) ?
    O4 C17 C18 C19 . . . . 17.1(3) ?
    C16 C17 C18 C19 . . . . -171.89(18) ?
    O4 C17 C18 C20 . . . . 144.1(2) ?
    C16 C17 C18 C20 . . . . -44.9(2) ?
    O4 C17 C18 C13 . . . . -97.9(2) ?
    C16 C17 C18 C13 . . . . 73.1(2) ?
    C14 C13 C18 C17 . . . . -62.5(2) ?
    C12 C13 C18 C17 . . . . 168.46(18) ?
    C14 C13 C18 C19 . . . . -176.26(17) ?
    C12 C13 C18 C19 . . . . 54.7(2) ?
    C14 C13 C18 C20 . . . . 53.6(2) ?
    C12 C13 C18 C20 . . . . -75.4(2) ?
    C17 C18 C20 C25 . . . . -147.54(17) ?
    C19 C18 C20 C25 . . . . -24.8(2) ?
    C13 C18 C20 C25 . . . . 102.3(2) ?
    C17 C18 C20 C21 . . . . -15.5(2) ?
    C19 C18 C20 C21 . . . . 107.2(2) ?
    C13 C18 C20 C21 . . . . -125.63(18) ?
    C25 C20 C21 C24 . . . . -46.3(2) ?
    C18 C20 C21 C24 . . . . -177.77(17) ?
    C25 C20 C21 C23 . . . . 75.7(2) ?
    C18 C20 C21 C23 . . . . -55.7(2) ?
    C25 C20 C21 C22 . . . . -164.74(17) ?
    C18 C20 C21 C22 . . . . 63.8(2) ?
    C17 C16 C22 O5 . . . . -129.80(18) ?
    C15 C16 C22 O5 . . . . -11.1(2) ?
    C17 C16 C22 C21 . . . . -5.3(2) ?
    C15 C16 C22 C21 . . . . 113.3(2) ?
    C24 C21 C22 O5 . . . . -49.9(2) ?
    C23 C21 C22 O5 . . . . -164.50(18) ?
    C20 C21 C22 O5 . . . . 70.7(2) ?
    C24 C21 C22 C16 . . . . -172.51(17) ?
    C23 C21 C22 C16 . . . . 72.9(2) ?
    C20 C21 C22 C16 . . . . -51.8(2) ?
    C28 O9 C25 C26 . . . . 90.9(2) ?
    C28 O9 C25 C20 . . . . -144.50(18) ?
    C21 C20 C25 O9 . . . . -47.2(2) ?
    C18 C20 C25 O9 . . . . 84.0(2) ?
    C21 C20 C25 C26 . . . . 76.9(2) ?
    C18 C20 C25 C26 . . . . -151.96(17) ?
    C27 O7 C26 O6 . . . . -3.3(4) ?
    C27 O7 C26 C25 . . . . 179.2(2) ?
    O9 C25 C26 O6 . . . . 174.3(2) ?
    C20 C25 C26 O6 . . . . 51.4(3) ?
    O9 C25 C26 O7 . . . . -8.1(3) ?
    C20 C25 C26 O7 . . . . -131.01(19) ?
    C25 O9 C28 O8 . . . . -1.2(3) ?
    C25 O9 C28 C29 . . . . 177.21(17) ?
loop_
    _geom_hbond_atom_site_label_D
    _geom_hbond_atom_site_label_H
    _geom_hbond_atom_site_label_A
    _geom_hbond_site_symmetry_A
    _geom_hbond_distance_DH
    _geom_hbond_distance_HA
    _geom_hbond_distance_DA
    _geom_hbond_angle_DHA
    _geom_hbond_publ_flag
    O5 H5 O8 1_565 0.840(10)
                           1.990(10)
                                   2.827(2) 175(3) yes
