# Supplementary material for: (αR,4R,4aR,6aS,7R,8S,10R,11S)-Methyl α-acet­oxy-4-(3-furan­yl)-10-hy­droxy-4a,7,9,9-tetra­methyl-2,13-dioxo-1,4,4a,5,6,6a,7,8,9,10,11,12-dodeca­hydro-7,11-methano-2H-cyclo­octa­[f][2]benzopyran-8-acetate (6-O-acetyl­swietenolide) from the seeds of Swietenia macrophylla
Source: Acta Crystallogr Sect E Struct Rep Online. 2010 Oct 13;66(Pt 11):o2802–3. doi: 10.1107/S1600536810039942 (PMC3009069; doi:10.1107/S1600536810039942)
Supplement: Supplementary file 2 [file e-66-o2802-Isup2.hkl]

# 
# h,k,l, Fc-squared, Fo-squared, sigma(Fo-squared) and status flag 
# 
data_I
_shelx_title '  P21' 
_shelx_refln_list_code          4 
_shelx_F_calc_maximum      115.62 
_exptl_crystal_F_000       564.00 
_reflns_d_resolution_high  0.7697 
 
loop_ 
 _symmetry_equiv_pos_as_xyz 
 'x, y, z' 
 '-x, y+1/2, -z' 
 
_cell_length_a    11.5648 
_cell_length_b     8.4355 
_cell_length_c    14.5082 
_cell_angle_alpha  90.000 
_cell_angle_beta  112.985 
_cell_angle_gamma  90.000 
 
_shelx_F_squared_multiplier     1.000 
 
loop_ 
 _refln_index_h 
 _refln_index_k 
 _refln_index_l 
 _refln_F_squared_calc 
 _refln_F_squared_meas 
 _refln_F_squared_sigma 
 _refln_observed_status 
   2   0   0     7670.74     7510.66    306.24 o 
   3   0   0      288.46      310.49      5.85 o 
   4   0   0     8496.20     8669.12    149.97 o 
   5   0   0     3057.80     3109.95     48.64 o 
   6   0   0       97.07       99.92      3.41 o 
   7   0   0      707.78      739.58     13.79 o 
   8   0   0     1000.41     1083.99     21.38 o 
   9   0   0       74.68       72.90      8.84 o 
  10   0   0        4.63        2.16      2.10 o 
  11   0   0      153.01      166.40      8.20 o 
  12   0   0      220.15      237.96     10.35 o 
  13   0   0       14.00       12.39      6.51 o 
   1   1   0     6473.98     6032.64     87.41 o 
   2   1   0     1385.99     1325.18     14.75 o 
   3   1   0      873.67      894.13     11.43 o 
   4   1   0     1878.84     1968.28     22.07 o 
   5   1   0      383.44      406.35      5.70 o 
   6   1   0     1065.14     1146.80     15.38 o 
   7   1   0       88.85       93.79      2.57 o 
   8   1   0       57.18       62.42      2.37 o 
   9   1   0       29.97       28.20      2.64 o 
  10   1   0      110.55      106.97      5.78 o 
  11   1   0      197.91      192.85      6.24 o 
  12   1   0      302.54      328.21     10.70 o 
  13   1   0       67.00       64.55      5.68 o 
   0   2   0     5406.16     5211.00    171.90 o 
   1   2   0      182.83      165.94      4.51 o 
   2   2   0     1546.10     1529.02     17.23 o 
   3   2   0      434.31      451.83      5.96 o 
   4   2   0      139.05      131.10      2.59 o 
   5   2   0      207.68      199.23      6.40 o 
   6   2   0      318.97      334.72      5.74 o 
   7   2   0        7.54        7.43      1.36 o 
   8   2   0      187.69      185.79      3.99 o 
   9   2   0      267.22      307.26      7.46 o 
  10   2   0       71.76       61.07      4.78 o 
  11   2   0      270.27      271.16      9.42 o 
  12   2   0       99.61      106.90      8.14 o 
  13   2   0       39.86       44.21      6.30 o 
   1   3   0      113.80      113.58      2.49 o 
   2   3   0     4546.04     4561.97     49.69 o 
   3   3   0     2488.48     2608.30     29.18 o 
   4   3   0      189.30      177.80      3.31 o 
   5   3   0      663.52      693.01      9.18 o 
   6   3   0      638.24      623.31      8.63 o 
   7   3   0      348.30      324.60      6.05 o 
   8   3   0       58.81       59.92      3.41 o 
   9   3   0      204.88      197.82      7.43 o 
  10   3   0       75.97       61.53      4.98 o 
  11   3   0       41.46       48.74      4.72 o 
  12   3   0       20.25       22.40      5.57 o 
  13   3   0       84.64       94.98      7.11 o 
   0   4   0      142.25      144.78      7.37 o 
   1   4   0      117.32      137.60      3.10 o 
   2   4   0     1057.29     1154.17     15.45 o 
   3   4   0     1012.44     1111.54     13.67 o 
   4   4   0      302.41      328.68      5.29 o 
   5   4   0      346.97      380.40      6.03 o 
   6   4   0     1186.73     1225.08     15.42 o 
   7   4   0      118.71      112.77      3.69 o 
   8   4   0      709.12      669.12     11.09 o 
   9   4   0      123.20      114.00      6.39 o 
  10   4   0       35.11       26.02      6.24 o 
  11   4   0       13.23       15.91      3.14 o 
  12   4   0       13.09       18.80      3.72 o 
   1   5   0      139.88      148.46      3.54 o 
   2   5   0      538.86      562.56      8.06 o 
   3   5   0      124.14      108.88      2.88 o 
   4   5   0        0.04        0.22      0.87 o 
   5   5   0      197.65      200.87      4.20 o 
   6   5   0      565.88      554.97      9.62 o 
   7   5   0      176.00      152.73      4.53 o 
   8   5   0      184.82      182.96      5.12 o 
   9   5   0       40.81       42.49      4.41 o 
  10   5   0        1.84        0.09      2.13 o 
  11   5   0      104.41      108.46      7.32 o 
  12   5   0       53.29       53.26      5.97 o 
   0   6   0      119.14      126.55      8.12 o 
   1   6   0      105.16       84.55     20.86 o 
   2   6   0      234.79      212.43      4.42 o 
   3   6   0      126.32      124.34      3.65 o 
   4   6   0      364.94      346.67      6.15 o 
   5   6   0        7.92        4.81      1.48 o 
   6   6   0       87.36       87.98      3.85 o 
   7   6   0      123.75      124.76      4.31 o 
   8   6   0       68.90       67.08      3.69 o 
   9   6   0       33.66       37.42      4.31 o 
  10   6   0       55.49       60.51      5.55 o 
  11   6   0       11.57       12.16      3.51 o 
   1   7   0       22.16       23.23      1.98 o 
   2   7   0       53.24       50.20      2.77 o 
   3   7   0      175.22      163.46      6.35 o 
   4   7   0       12.59        9.53      1.74 o 
   5   7   0       95.19       96.25      4.94 o 
   6   7   0      150.72      141.71      4.77 o 
   7   7   0      124.47      119.70      4.82 o 
   8   7   0       56.84       57.38      3.67 o 
   9   7   0       64.35       58.44      5.50 o 
  10   7   0       29.66       30.76      4.44 o 
   0   8   0      169.52      159.87     67.56 o 
   1   8   0       99.70       94.07      3.71 o 
   2   8   0      247.86      226.85      6.50 o 
   3   8   0       43.59       48.80      4.93 o 
   4   8   0      184.60      158.96      5.06 o 
   5   8   0       17.55       13.67      2.42 o 
   6   8   0        0.28        0.61      1.56 o 
   7   8   0       73.04       76.33      4.27 o 
   8   8   0        0.78        4.27      2.15 o 
   9   8   0       22.24       20.40      3.97 o 
   1   9   0       49.29       51.81      3.73 o 
   2   9   0       37.69       37.46      4.17 o 
   3   9   0       10.04        8.06      1.90 o 
   4   9   0       36.02       33.71      3.77 o 
   5   9   0       57.57       57.61      4.49 o 
   6   9   0       26.80       23.73      2.83 o 
   7   9   0      110.29      100.97      6.22 o 
   0  10   0       27.84       31.60      5.02 o 
   1  10   0       44.89       42.07      3.83 o 
   2  10   0       67.71       67.42      4.54 o 
   3  10   0       65.06       61.24      7.67 o 
   4  10   0       29.84       29.89      3.02 o 
   5  10   0       57.07       65.20      4.78 o 
 -14   0   1        0.00       -0.97      4.94 o 
 -13   0   1        7.66        8.25      3.43 o 
 -12   0   1       60.75       48.29      5.45 o 
 -11   0   1        3.12       -1.15      2.08 o 
 -10   0   1        0.00       -3.14      2.76 o 
  -9   0   1      198.57      201.55      9.36 o 
  -8   0   1       43.53       48.85      2.74 o 
  -7   0   1      444.61      507.64      9.94 o 
  -6   0   1       88.92       95.31      3.62 o 
  -5   0   1       48.40       52.44      2.70 o 
  -4   0   1      827.28      873.74     18.83 o 
  -3   0   1     1003.52     1018.13     16.31 o 
  -2   0   1      945.44      867.43     23.72 o 
  -1   0   1      464.89      224.56      6.26 o 
   1   0   1     3009.48     2909.67     85.83 o 
   2   0   1    13367.45    13588.60    341.37 o 
   3   0   1     1088.33     1169.99     18.99 o 
   4   0   1      233.89      284.61      6.01 o 
   5   0   1      396.64      437.10      8.70 o 
   6   0   1      417.78      413.90      8.69 o 
   7   0   1      671.82      751.02     14.25 o 
   8   0   1        3.78        2.68      1.49 o 
   9   0   1       11.38       10.61      2.67 o 
  10   0   1      161.44      133.97      6.89 o 
  11   0   1       92.72      104.83      9.95 o 
  12   0   1      259.85      260.86     17.95 o 
  13   0   1      135.25      125.01     14.68 o 
 -14   1   1       99.83       98.28      7.12 o 
 -13   1   1       79.51       76.36      6.04 o 
 -12   1   1      334.61      316.68     10.34 o 
 -11   1   1       49.12       51.70      3.72 o 
 -10   1   1      201.21      218.58      7.11 o 
  -9   1   1      587.75      612.29     11.76 o 
  -8   1   1        2.24        3.82      1.12 o 
  -7   1   1      205.53      217.35      3.85 o 
  -6   1   1     1318.72     1415.45     16.63 o 
  -5   1   1      214.71      206.62      8.63 o 
  -4   1   1     1454.44     1539.05     19.10 o 
  -3   1   1     1659.31     1549.30     42.79 o 
  -2   1   1     3590.94     3349.43     43.43 o 
  -1   1   1     1650.22     1595.10     17.40 o 
   0   1   1     5402.03     4982.34     54.36 o 
   1   1   1     2043.15     1992.95     27.04 o 
   2   1   1     3757.86     3702.71     51.10 o 
   3   1   1     1658.55     1752.34     19.64 o 
   4   1   1      420.99      458.06      6.16 o 
   5   1   1     2303.29     2367.82     26.75 o 
   6   1   1     1465.81     1634.14     19.27 o 
   7   1   1       46.03       47.69      2.79 o 
   8   1   1      228.43      246.66      4.76 o 
   9   1   1      189.39      212.06      6.00 o 
  10   1   1       41.23       45.08      3.35 o 
  11   1   1      103.85      117.24      6.42 o 
  12   1   1       37.91       41.43      4.47 o 
  13   1   1        5.18        9.58      4.43 o 
 -13   2   1        8.65        9.81      3.10 o 
 -12   2   1       33.28       34.09      4.10 o 
 -11   2   1       92.91       87.98      7.26 o 
 -10   2   1      118.40      108.15      4.60 o 
  -9   2   1      877.09      886.71     18.80 o 
  -8   2   1       62.48       58.35      2.25 o 
  -7   2   1      756.18      786.40     12.96 o 
  -6   2   1       96.21      109.78      2.57 o 
  -5   2   1      543.35      513.18      6.94 o 
  -4   2   1      820.54      852.67     10.37 o 
  -3   2   1      359.69      354.08      5.28 o 
  -2   2   1     2421.98     2382.95     28.43 o 
  -1   2   1     2110.96     2009.19     24.48 o 
   0   2   1     3010.00     2920.16     31.83 o 
   1   2   1     1981.78     1934.04     23.54 o 
   2   2   1      400.33      383.15      5.06 o 
   3   2   1     1289.41     1265.75     14.67 o 
   4   2   1      354.35      365.84      5.76 o 
   5   2   1      367.73      354.44     25.53 o 
   6   2   1      521.93      517.68      8.23 o 
   7   2   1        5.22        6.44      1.13 o 
   8   2   1      208.94      231.64      4.66 o 
   9   2   1       60.79       58.29      4.52 o 
  10   2   1        3.39        2.67      2.17 o 
  11   2   1       23.48       18.35      3.32 o 
  12   2   1      102.35      103.94      6.89 o 
  13   2   1        7.50       10.93      3.37 o 
 -13   3   1       44.74       39.80      4.73 o 
 -12   3   1        7.65        3.93      2.70 o 
 -11   3   1       46.75       48.05      4.64 o 
 -10   3   1      146.76      137.25      6.35 o 
  -9   3   1      110.97      120.31      5.26 o 
  -8   3   1      323.34      306.85      5.46 o 
  -7   3   1      115.39      120.34      3.05 o 
  -6   3   1      842.39      805.97     10.55 o 
  -5   3   1       14.95       17.43      2.71 o 
  -4   3   1      774.29      777.75     21.81 o 
  -3   3   1      645.82      668.38      9.21 o 
  -2   3   1      898.98      929.09     12.12 o 
  -1   3   1     1386.32     1477.79     16.97 o 
   0   3   1       66.50       61.92      1.81 o 
   1   3   1      166.72      165.33      3.88 o 
   2   3   1      916.78      887.24     16.10 o 
   3   3   1      214.14      204.65      3.48 o 
   4   3   1      555.66      555.92      7.53 o 
   5   3   1       86.20       88.70      2.37 o 
   6   3   1      387.10      407.88      7.25 o 
   7   3   1      212.50      231.92      5.27 o 
   8   3   1      949.64      916.36     13.96 o 
   9   3   1      369.79      368.99     10.76 o 
  10   3   1       56.62       54.29      4.81 o 
  11   3   1      218.39      217.86      8.67 o 
  12   3   1       83.49      100.17      7.19 o 
 -13   4   1      175.99      168.37     10.16 o 
 -12   4   1       45.58       37.10      9.65 o 
 -11   4   1      116.48      111.00      7.03 o 
 -10   4   1       85.93       76.88      6.22 o 
  -9   4   1      224.54      216.59     10.53 o 
  -8   4   1       13.33       15.12      2.28 o 
  -7   4   1      218.82      220.24      4.48 o 
  -6   4   1      120.01      127.89      3.19 o 
  -5   4   1      711.57      704.41      9.56 o 
  -4   4   1      658.28      656.94      9.59 o 
  -3   4   1      243.63      272.54      4.93 o 
  -2   4   1     1707.23     1864.35     23.76 o 
  -1   4   1      568.39      599.41      8.05 o 
   0   4   1      857.52      798.83     10.14 o 
   1   4   1      229.69      249.04      4.18 o 
   2   4   1      649.39      666.60      9.67 o 
   3   4   1      177.97      178.50      3.99 o 
   4   4   1      219.16      231.57      4.16 o 
   5   4   1      108.34      105.02      2.72 o 
   6   4   1       85.00       93.48      4.59 o 
   7   4   1      111.51      125.03      4.05 o 
   8   4   1      999.43     1022.37     15.54 o 
   9   4   1      169.39      128.24     59.03 o 
  10   4   1      136.18      128.66      8.20 o 
  11   4   1      140.28      129.53      7.41 o 
  12   4   1      163.40      156.87      8.43 o 
 -12   5   1       65.64       72.88      6.27 o 
 -11   5   1      111.32      128.02      7.39 o 
 -10   5   1       89.40       85.21      6.17 o 
  -9   5   1      167.04      166.61      7.24 o 
  -8   5   1      164.44      172.41      4.83 o 
  -7   5   1      411.10      427.17      8.13 o 
  -6   5   1      889.04      881.34     12.01 o 
  -5   5   1      224.92      223.53      4.49 o 
  -4   5   1      190.00      195.98      4.38 o 
  -3   5   1      557.76      593.65      9.16 o 
  -2   5   1       14.47       14.14      1.29 o 
  -1   5   1      684.16      734.66     10.65 o 
   0   5   1        4.33        1.85      1.11 o 
   1   5   1       39.69       34.19      1.77 o 
   2   5   1       17.90       18.50      1.40 o 
   3   5   1       42.71       47.28      2.04 o 
   4   5   1       19.85       23.21      1.93 o 
   5   5   1       67.03       66.66      4.97 o 
   6   5   1      224.53      226.87      5.55 o 
   7   5   1       77.43       69.21      3.50 o 
   8   5   1       13.12       13.94      2.00 o 
   9   5   1       97.38       82.62      5.87 o 
  10   5   1      107.73      109.65      7.11 o 
  11   5   1        5.70        1.84      2.48 o 
 -11   6   1       10.38        6.60      3.13 o 
 -10   6   1      132.89      128.50      7.78 o 
  -9   6   1      134.65      134.90      9.70 o 
  -8   6   1        1.41        1.30      1.48 o 
  -7   6   1       85.04       89.79      3.83 o 
  -6   6   1      194.19      163.46      4.73 o 
  -5   6   1        9.42       12.01      1.54 o 
  -4   6   1       96.39       94.90      3.23 o 
  -3   6   1       53.56       47.10      2.63 o 
  -2   6   1      109.53      105.02      3.07 o 
  -1   6   1        1.60        1.03      0.97 o 
   0   6   1       13.38       11.87      1.37 o 
   1   6   1       52.26       48.56      2.28 o 
   2   6   1        8.73        9.19      1.30 o 
   3   6   1       52.28       53.14      2.90 o 
   4   6   1      106.97      104.16      3.72 o 
   5   6   1       38.71       40.64      2.79 o 
   6   6   1      548.15      570.09     10.31 o 
   7   6   1       86.31       83.67      5.07 o 
   8   6   1       29.74       32.84      2.81 o 
   9   6   1       71.30       66.69      5.58 o 
  10   6   1       42.70       45.02      6.10 o 
  11   6   1       39.25       41.09      6.98 o 
 -10   7   1       64.43       73.77      6.27 o 
  -9   7   1      141.68      154.32      8.60 o 
  -8   7   1      567.71      572.19     10.98 o 
  -7   7   1       54.53       56.45      3.52 o 
  -6   7   1       39.64       34.23      2.74 o 
  -5   7   1      227.00      190.21      7.08 o 
  -4   7   1      202.29      148.81     21.23 o 
  -3   7   1      213.32      213.09      5.28 o 
  -2   7   1       86.31       79.73      3.79 o 
  -1   7   1      120.54      115.72      3.44 o 
   0   7   1       17.31       14.90      1.59 o 
   1   7   1      126.63      133.00      3.68 o 
   2   7   1      147.42      143.26      4.11 o 
   3   7   1      648.19      597.35     10.55 o 
   4   7   1       23.16       15.09      1.98 o 
   5   7   1      231.39      224.83      5.90 o 
   6   7   1       65.22       57.83      3.54 o 
   7   7   1      479.69      503.69     10.71 o 
   8   7   1      113.98      106.53      6.08 o 
   9   7   1       53.69       52.92      5.42 o 
  10   7   1       57.11       66.70      6.19 o 
  -9   8   1       80.76       75.25      6.37 o 
  -8   8   1       32.66       39.46      3.83 o 
  -7   8   1       63.76       67.86      5.06 o 
  -6   8   1       86.40       80.74      4.26 o 
  -5   8   1       28.08       26.90      2.92 o 
  -4   8   1       89.40       98.88      5.13 o 
  -3   8   1      133.68      141.17      6.44 o 
  -2   8   1      146.57      130.18      3.95 o 
  -1   8   1       15.75       11.35      1.64 o 
   0   8   1       78.00       80.42      3.24 o 
   1   8   1      197.70      186.22      6.85 o 
   2   8   1      158.95      144.94      4.73 o 
   3   8   1      352.70      333.64      8.32 o 
   4   8   1      183.03      167.91      5.28 o 
   5   8   1      158.38      161.58      7.98 o 
   6   8   1        2.42        2.56      2.56 o 
   7   8   1       33.36       35.47      3.17 o 
   8   8   1      135.36      153.44      6.94 o 
   9   8   1        4.88        2.89      2.89 o 
  -8   9   1       43.30       40.70      4.13 o 
  -7   9   1       32.40       33.27      3.29 o 
  -6   9   1       56.88       64.98      4.51 o 
  -5   9   1        3.31        2.29      1.67 o 
  -4   9   1       41.87       33.87      6.87 o 
  -3   9   1       90.23       91.94      4.95 o 
  -2   9   1      106.46      103.17      8.39 o 
  -1   9   1      181.73      179.59      4.87 o 
   0   9   1      202.53      198.82      5.78 o 
   1   9   1       95.65       91.14      4.41 o 
   2   9   1       27.23       28.23      2.73 o 
   3   9   1       12.06       10.93      2.54 o 
   4   9   1       65.10       61.86      5.00 o 
   5   9   1        7.47        6.87      2.04 o 
   6   9   1       84.50       88.94      6.05 o 
   7   9   1       21.00       21.49      2.89 o 
  -5  10   1      102.73      108.16      6.83 o 
  -4  10   1       23.39       29.57      4.04 o 
  -3  10   1       45.52       57.37      4.30 o 
  -2  10   1       14.53       13.76      2.57 o 
  -1  10   1       25.74       22.33      4.24 o 
   0  10   1       47.16       49.48      4.19 o 
   1  10   1       39.66       38.71      3.29 o 
   2  10   1        8.23        4.91      1.86 o 
   3  10   1        2.68        0.23      2.19 o 
   4  10   1       15.99       19.17      2.72 o 
   5  10   1      206.45      206.40      7.41 o 
 -14   0   2      244.51      249.87     18.51 o 
 -13   0   2       14.12       21.48      4.16 o 
 -12   0   2        0.86        2.59      2.45 o 
 -11   0   2      542.04      560.49     16.65 o 
 -10   0   2       28.66       20.95      3.38 o 
  -9   0   2      418.17      376.12     11.81 o 
  -8   0   2      112.42      123.64      9.48 o 
  -7   0   2      445.64      455.95      9.24 o 
  -6   0   2     1526.59     1651.89     34.39 o 
  -5   0   2        0.05        0.79      1.15 o 
  -4   0   2     4125.48     4098.74    107.23 o 
  -3   0   2      844.51      430.66     14.46 o 
  -2   0   2     7765.57     7341.42    140.06 o 
  -1   0   2     3820.82     3557.05     67.26 o 
   0   0   2     1931.16     1833.28     28.05 o 
   1   0   2     4128.08     4069.12     77.87 o 
   2   0   2     1585.61     1645.10     25.97 o 
   3   0   2       51.56       41.45      2.00 o 
   4   0   2      293.10      291.07      6.34 o 
   5   0   2      855.35      997.01     17.41 o 
   6   0   2      251.58      275.86      6.72 o 
   7   0   2       25.56       23.27      2.35 o 
   8   0   2       20.11       20.11      2.40 o 
   9   0   2        1.81        0.23      1.83 o 
  10   0   2       16.39       15.44      3.22 o 
  11   0   2        6.60       -1.29      4.42 o 
  12   0   2        5.29        3.65      5.07 o 
  13   0   2       18.61       25.55      8.37 o 
 -14   1   2      140.32      155.09     10.36 o 
 -13   1   2       14.29       15.39      3.42 o 
 -12   1   2        2.79        4.68      1.97 o 
 -11   1   2      156.54      145.42      5.36 o 
 -10   1   2      124.56      110.80      4.52 o 
  -9   1   2       72.28       71.78      4.69 o 
  -8   1   2      371.05      357.64     10.06 o 
  -7   1   2      335.41      365.91      5.45 o 
  -6   1   2      219.42      255.91      4.24 o 
  -5   1   2      620.94      644.79     20.85 o 
  -4   1   2      378.10      391.52      6.06 o 
  -3   1   2      470.52      450.87      8.47 o 
  -2   1   2     1900.74     1805.73     24.01 o 
  -1   1   2      745.76      731.58      8.35 o 
   0   1   2     1418.60     1375.73     15.19 o 
   1   1   2     2173.90     2220.88     30.03 o 
   2   1   2     1612.09     1677.61     18.73 o 
   3   1   2     1456.96     1489.77     18.76 o 
   4   1   2      396.27      431.03      6.01 o 
   5   1   2      196.80      213.77      3.84 o 
   6   1   2      137.88      136.32      3.16 o 
   7   1   2      145.53      146.78      3.49 o 
   8   1   2      120.42      118.47      3.31 o 
   9   1   2       68.23       72.26      3.77 o 
  10   1   2      576.86      580.78     14.41 o 
  11   1   2      157.04      148.59      6.88 o 
  12   1   2       43.75       55.54      7.10 o 
  13   1   2       12.09       11.19      4.71 o 
 -14   2   2      112.13      133.94      7.77 o 
 -13   2   2        0.89        2.39      2.54 o 
 -12   2   2       97.72      102.22      6.61 o 
 -11   2   2      482.77      464.10     10.46 o 
 -10   2   2      138.97      140.15      6.21 o 
  -9   2   2      534.57      526.41     10.62 o 
  -8   2   2      143.94      150.90      4.22 o 
  -7   2   2      194.44      195.33      3.66 o 
  -6   2   2       14.45       18.26      1.46 o 
  -5   2   2      954.99      991.95     12.92 o 
  -4   2   2      286.39      282.69      4.22 o 
  -3   2   2     1179.39     1208.47     14.00 o 
  -2   2   2      554.03      513.34      6.47 o 
  -1   2   2     4192.04     4063.52     48.48 o 
   0   2   2     1773.29     1727.66     19.25 o 
   1   2   2      255.34      239.72      3.43 o 
   2   2   2      622.34      574.61      8.18 o 
   3   2   2     2027.23     2183.64     26.96 o 
   4   2   2      896.94      876.92     19.69 o 
   5   2   2       14.62       18.06      1.34 o 
   6   2   2       34.04       38.70      2.06 o 
   7   2   2      536.88      581.66      8.52 o 
   8   2   2      175.44      177.76      4.77 o 
   9   2   2      193.72      193.57      7.29 o 
  10   2   2       19.43       19.57      3.32 o 
  11   2   2       32.02       31.15      4.08 o 
  12   2   2       49.87       46.60      4.96 o 
 -13   3   2      124.66      142.89      7.89 o 
 -12   3   2      154.59      174.84      7.79 o 
 -11   3   2       86.33       73.63     15.63 o 
 -10   3   2      412.54      389.97     24.05 o 
  -9   3   2      939.51      946.90     16.62 o 
  -8   3   2       68.88       69.35      2.49 o 
  -7   3   2      109.60      121.04      3.01 o 
  -6   3   2      148.84      148.36      3.41 o 
  -5   3   2      716.80      751.56     11.59 o 
  -4   3   2       43.61       30.11      1.68 o 
  -3   3   2     1471.82     1566.01     18.13 o 
  -2   3   2     1760.77     1776.20     20.27 o 
  -1   3   2      308.31      322.34      4.71 o 
   0   3   2     1411.06     1433.60     16.53 o 
   1   3   2     1378.16     1442.32     16.66 o 
   2   3   2       38.38       39.28      2.09 o 
   3   3   2      476.73      470.77      7.46 o 
   4   3   2       85.72       80.24      2.02 o 
   5   3   2      173.46      179.62      3.50 o 
   6   3   2      198.45      220.22      4.58 o 
   7   3   2      190.13      178.88      5.46 o 
   8   3   2       76.71       90.42      6.27 o 
   9   3   2      115.90      102.16      6.32 o 
  10   3   2       65.46       70.86      5.48 o 
  11   3   2       34.16       36.37      4.43 o 
  12   3   2        7.61        1.55      2.66 o 
 -13   4   2       29.92       15.24      6.11 o 
 -12   4   2       41.00       38.80      4.62 o 
 -11   4   2      149.54      153.54      7.23 o 
 -10   4   2        3.76        1.60      2.13 o 
  -9   4   2       15.40       18.43      3.04 o 
  -8   4   2      259.83      251.80      5.47 o 
  -7   4   2      147.61      144.17      3.53 o 
  -6   4   2      163.54      163.54      3.87 o 
  -5   4   2      129.30      134.48      3.15 o 
  -4   4   2      450.00      466.20      6.85 o 
  -3   4   2      609.05      644.78      8.67 o 
  -2   4   2      490.99      521.39      8.00 o 
  -1   4   2     2557.59     2647.74     32.29 o 
   0   4   2     2268.09     2299.99     26.14 o 
   1   4   2      177.81      180.55      3.56 o 
   2   4   2       56.84       53.92      2.09 o 
   3   4   2      198.71      195.61      3.97 o 
   4   4   2      174.12      191.54      5.81 o 
   5   4   2      234.56      235.52      5.30 o 
   6   4   2      244.24      245.55      5.63 o 
   7   4   2      269.26      254.30      5.93 o 
   8   4   2      395.35      370.26      8.66 o 
   9   4   2      101.28      102.42      6.00 o 
  10   4   2       45.25       42.08      5.39 o 
  11   4   2      137.97      148.62      7.65 o 
  12   4   2       47.18       47.95      5.40 o 
 -12   5   2       72.91       68.37      6.01 o 
 -11   5   2      175.94      190.16      9.61 o 
 -10   5   2      202.60      198.86      8.21 o 
  -9   5   2      119.39      122.69      9.09 o 
  -8   5   2       46.69       50.00      2.93 o 
  -7   5   2     1051.46     1004.12     14.49 o 
  -6   5   2       54.61       49.52      2.71 o 
  -5   5   2      146.28      143.23      3.53 o 
  -4   5   2       59.32       64.88      2.94 o 
  -3   5   2      533.98      525.65      7.74 o 
  -2   5   2      284.47      282.82      5.47 o 
  -1   5   2      313.42      315.76      5.27 o 
   0   5   2      272.89      277.24      4.83 o 
   1   5   2      976.83      982.04     12.59 o 
   2   5   2      343.91      332.38      5.48 o 
   3   5   2       90.05      101.22      3.40 o 
   4   5   2      236.25      249.71      5.60 o 
   5   5   2      540.52      551.07      9.59 o 
   6   5   2      267.73      273.75      6.26 o 
   7   5   2      474.47      478.38     11.92 o 
   8   5   2       58.61       59.80      3.47 o 
   9   5   2       64.53       64.96      6.45 o 
  10   5   2       54.48       46.59      7.08 o 
  11   5   2       77.66       62.54      9.23 o 
 -12   6   2       32.74       33.38      5.65 o 
 -11   6   2       22.38       21.74      4.06 o 
 -10   6   2       68.17       62.58      5.46 o 
  -9   6   2      204.60      211.12      8.43 o 
  -8   6   2      153.52      154.84      9.33 o 
  -7   6   2       11.89        4.31      2.42 o 
  -6   6   2       23.70       24.43      1.95 o 
  -5   6   2      739.23      751.10     10.83 o 
  -4   6   2       96.76       90.46      3.06 o 
  -3   6   2      326.72      324.10      5.85 o 
  -2   6   2      129.27      130.30      4.91 o 
  -1   6   2       18.84       22.49      1.70 o 
   0   6   2      389.71      388.49      6.46 o 
   1   6   2       23.80       22.77      2.33 o 
   2   6   2      204.61      188.53      4.12 o 
   3   6   2       93.63       93.03      3.92 o 
   4   6   2       60.40       58.59      3.84 o 
   5   6   2       15.93       14.79      1.98 o 
   6   6   2       61.39       52.86      3.24 o 
   7   6   2      117.77      110.63      4.90 o 
   8   6   2      224.71      224.45      6.31 o 
   9   6   2       13.43       14.20      3.38 o 
  10   6   2      109.03      122.90      7.97 o 
 -11   7   2        2.76        2.82      3.00 o 
 -10   7   2        2.13        1.69      2.52 o 
  -9   7   2       17.81       18.15      3.60 o 
  -8   7   2        3.63        3.64      1.62 o 
  -7   7   2      111.27       87.82     10.29 o 
  -6   7   2      259.56      251.16      6.29 o 
  -5   7   2      215.62      213.89      5.63 o 
  -4   7   2      403.16      364.16      6.73 o 
  -3   7   2      496.29      524.85      9.37 o 
  -2   7   2       16.96       13.66      1.62 o 
  -1   7   2      121.04      115.33      3.43 o 
   0   7   2      225.54      218.40      4.78 o 
   1   7   2       44.10       37.36      2.26 o 
   2   7   2       65.46       61.10      3.66 o 
   3   7   2       72.55       61.33      3.36 o 
   4   7   2       88.31       87.07      4.36 o 
   5   7   2       62.49       61.07      3.60 o 
   6   7   2       47.19       43.27      3.21 o 
   7   7   2       11.12        8.23      2.01 o 
   8   7   2       23.74       24.31      2.74 o 
   9   7   2       16.39       10.20      3.36 o 
  -9   8   2       22.91       17.46      3.65 o 
  -8   8   2       56.32       60.59      5.05 o 
  -7   8   2       14.91       14.39      2.24 o 
  -6   8   2       50.57       49.50      3.68 o 
  -5   8   2       27.91       24.47      2.58 o 
  -4   8   2      206.80      202.43      5.75 o 
  -3   8   2       49.05       40.91      2.56 o 
  -2   8   2       82.65       72.26      3.30 o 
  -1   8   2      164.82      158.07      4.27 o 
   0   8   2       49.10       48.35      3.10 o 
   1   8   2       16.67       17.69      2.14 o 
   2   8   2      201.39      204.85      5.70 o 
   3   8   2      264.36      259.20      6.62 o 
   4   8   2      171.22      164.77      6.00 o 
   5   8   2      126.10      126.72      7.35 o 
   6   8   2      167.76      170.17      5.68 o 
   7   8   2       20.94       17.32      2.73 o 
   8   8   2       60.68       63.12      4.23 o 
  -8   9   2        2.90        2.95      2.32 o 
  -7   9   2      158.32      159.88      5.88 o 
  -6   9   2       34.81       38.87      3.47 o 
  -5   9   2       42.16       39.84      3.27 o 
  -4   9   2       25.25       25.78      2.60 o 
  -3   9   2       25.09       24.01      2.56 o 
  -2   9   2        4.87        5.62      1.62 o 
  -1   9   2       22.03       22.00      2.51 o 
   0   9   2       48.99       48.38      3.34 o 
   1   9   2       23.60       25.22      2.92 o 
   2   9   2        8.54        8.41      2.51 o 
   3   9   2       15.69       14.73      2.29 o 
   4   9   2       87.99       83.79      5.80 o 
   5   9   2       31.99       31.61      3.13 o 
   6   9   2        2.94        2.69      1.95 o 
   7   9   2       23.04       27.35      3.14 o 
  -6  10   2      226.06      238.53      9.11 o 
  -5  10   2        3.08        6.07      2.09 o 
  -4  10   2       11.27        6.92      2.90 o 
  -3  10   2       18.76       23.55      2.78 o 
  -2  10   2       17.59       16.50      2.86 o 
  -1  10   2       42.16       46.67      4.06 o 
   0  10   2       79.66       76.98      4.42 o 
   1  10   2       10.15       13.14      2.36 o 
   2  10   2       15.03       13.74      2.34 o 
   3  10   2       83.48       84.07      4.86 o 
   4  10   2       13.06       15.55      2.70 o 
 -14   0   3       27.36       35.31      8.07 o 
 -13   0   3       63.81       71.95     11.51 o 
 -12   0   3       64.43       76.78      6.66 o 
 -11   0   3      219.69      174.74      8.30 o 
 -10   0   3        7.23        9.41      2.80 o 
  -9   0   3      105.52       98.97      5.93 o 
  -8   0   3      102.18       97.34      5.32 o 
  -7   0   3      411.20      428.49     11.84 o 
  -6   0   3       18.25       17.49      3.76 o 
  -5   0   3       50.70       22.19      3.24 o 
  -4   0   3      124.87      120.33      4.32 o 
  -3   0   3        6.91        9.07      0.90 o 
  -2   0   3     3369.98     3280.10     50.18 o 
  -1   0   3       42.86       38.83      1.85 o 
   0   0   3      612.11      620.22     10.26 o 
   1   0   3     9504.59     9543.82    187.67 o 
   2   0   3        8.91        7.41      1.05 o 
   3   0   3      443.73      486.16      9.25 o 
   4   0   3     1589.69     1680.51     27.58 o 
   5   0   3      433.12      459.63      9.52 o 
   6   0   3      281.03      285.88      7.15 o 
   7   0   3      184.79      206.34      6.18 o 
   8   0   3       94.83       85.31      4.24 o 
   9   0   3        0.00        0.95      2.16 o 
  10   0   3       15.53       22.88      6.53 o 
  11   0   3       38.67       56.22      9.87 o 
  12   0   3       40.63       46.42      9.25 o 
 -14   1   3       66.02       66.95      5.91 o 
 -13   1   3       16.31       23.04      3.02 o 
 -12   1   3       36.07       38.06      4.46 o 
 -11   1   3       80.35       74.44      4.35 o 
 -10   1   3      243.20      228.00      6.45 o 
  -9   1   3       24.41       29.08      2.59 o 
  -8   1   3      112.00      111.00      3.97 o 
  -7   1   3      278.60      258.88     12.32 o 
  -6   1   3      292.33      309.29      5.55 o 
  -5   1   3      838.65      885.19     20.61 o 
  -4   1   3      379.84      343.51      4.97 o 
  -3   1   3      486.06      438.81      5.59 o 
  -2   1   3     5626.54     5383.61     58.32 o 
  -1   1   3     1433.34     1398.57     17.13 o 
   0   1   3     3393.12     3367.66     40.17 o 
   1   1   3     3783.29     3914.75     42.37 o 
   2   1   3      779.77      859.29     11.27 o 
   3   1   3     1008.58     1129.06     13.38 o 
   4   1   3      293.92      299.96      4.72 o 
   5   1   3      592.83      673.70      9.07 o 
   6   1   3      483.90      528.38      7.78 o 
   7   1   3       79.33       92.61      2.98 o 
   8   1   3      100.34      109.70      3.38 o 
   9   1   3      191.63      198.07      7.36 o 
  10   1   3       21.39       17.67      3.14 o 
  11   1   3       38.80       37.20      4.24 o 
  12   1   3        2.62       -0.43      6.66 o 
 -14   2   3       86.20       93.85     10.18 o 
 -13   2   3       32.71       39.44      4.48 o 
 -12   2   3       82.87       84.29      4.87 o 
 -11   2   3      191.70      199.04      6.33 o 
 -10   2   3      182.48      167.72      6.50 o 
  -9   2   3      514.83      478.76     11.67 o 
  -8   2   3      279.19      267.01      9.30 o 
  -7   2   3      897.07      915.50     12.37 o 
  -6   2   3      103.62      113.98      2.51 o 
  -5   2   3      592.72      646.43      8.56 o 
  -4   2   3     1855.82     1885.34     23.45 o 
  -3   2   3     2448.23     2488.63     33.39 o 
  -2   2   3      442.35      449.26      6.31 o 
  -1   2   3     1128.96     1079.28     30.45 o 
   0   2   3     5034.70     4905.73     58.47 o 
   1   2   3      134.39      138.09      2.90 o 
   2   2   3      430.42      448.99      8.98 o 
   3   2   3      213.86      223.86      3.73 o 
   4   2   3      537.89      587.76      7.89 o 
   5   2   3      456.62      505.09      7.26 o 
   6   2   3       28.45       30.49      1.79 o 
   7   2   3       66.00       62.89      3.91 o 
   8   2   3      144.17      150.10      4.50 o 
   9   2   3      220.01      228.00     13.66 o 
  10   2   3       19.55       19.00      4.43 o 
  11   2   3       57.10       59.72      5.28 o 
  12   2   3       54.96       50.32      5.18 o 
 -14   3   3       60.87       62.49      5.94 o 
 -13   3   3       27.04       21.88      3.80 o 
 -12   3   3       89.10       82.05      7.86 o 
 -11   3   3        4.09        4.40      2.37 o 
 -10   3   3      114.28      108.04      4.80 o 
  -9   3   3      190.65      192.87      5.80 o 
  -8   3   3      107.66      101.27      3.48 o 
  -7   3   3      409.98      431.54      6.94 o 
  -6   3   3      510.59      559.50      7.83 o 
  -5   3   3      231.06      250.08      4.28 o 
  -4   3   3      356.95      368.07      5.48 o 
  -3   3   3      713.99      707.99      9.04 o 
  -2   3   3      289.99      285.04      4.39 o 
  -1   3   3       26.43       29.20      1.41 o 
   0   3   3      238.77      243.91      3.84 o 
   1   3   3      419.41      441.94      6.00 o 
   2   3   3     1333.52     1367.20     20.27 o 
   3   3   3       65.36       71.08      2.54 o 
   4   3   3      754.77      805.69     13.54 o 
   5   3   3      152.34      150.25      5.03 o 
   6   3   3      397.54      420.27      7.78 o 
   7   3   3       55.88       53.11      3.01 o 
   8   3   3       92.86       91.62      3.74 o 
   9   3   3       21.52       19.48      3.77 o 
  10   3   3       96.59       91.79      6.23 o 
  11   3   3       24.91       34.26      4.35 o 
  12   3   3       94.79       97.28      7.11 o 
 -13   4   3        7.93       12.09      3.42 o 
 -12   4   3      160.91      153.09      8.06 o 
 -11   4   3       76.38       68.20      6.85 o 
 -10   4   3      157.62      146.18     10.00 o 
  -9   4   3       34.92       35.69      3.74 o 
  -8   4   3      203.98      218.54      4.81 o 
  -7   4   3      209.20      222.30      4.48 o 
  -6   4   3      152.21      140.42      3.34 o 
  -5   4   3      175.91      185.52      3.82 o 
  -4   4   3      598.87      636.48      8.74 o 
  -3   4   3      729.23      783.03     10.22 o 
  -2   4   3       76.61       76.00      2.42 o 
  -1   4   3      529.47      575.76      7.83 o 
   0   4   3      844.31      839.97     12.58 o 
   1   4   3       85.94       92.63      2.30 o 
   2   4   3       43.76       37.50      1.39 o 
   3   4   3       40.43       34.67      2.10 o 
   4   4   3      566.91      551.21      9.16 o 
   5   4   3      136.32      130.42      3.99 o 
   6   4   3      136.87      124.94      4.47 o 
   7   4   3      164.30      150.76      6.40 o 
   8   4   3      168.43      172.01      5.11 o 
   9   4   3       25.25       24.27      3.54 o 
  10   4   3        1.69        0.35      2.48 o 
  11   4   3       22.99       21.43      3.91 o 
 -13   5   3       21.88       17.30      3.91 o 
 -12   5   3       21.90       19.09      3.78 o 
 -11   5   3        0.51        1.14      2.30 o 
 -10   5   3        8.31       11.60      2.96 o 
  -9   5   3      296.49      289.42     17.35 o 
  -8   5   3      136.08      143.55      3.86 o 
  -7   5   3       79.71       81.35      3.60 o 
  -6   5   3      399.17      425.01      6.99 o 
  -5   5   3       34.35       34.64      2.02 o 
  -4   5   3       13.95       17.26      1.52 o 
  -3   5   3      184.62      206.48      4.17 o 
  -2   5   3      105.85      106.47      4.27 o 
  -1   5   3      680.44      668.78      9.22 o 
   0   5   3      111.68      112.31      2.84 o 
   1   5   3      167.81      177.87      3.67 o 
   2   5   3      412.13      380.46      6.01 o 
   3   5   3      662.34      616.62     12.70 o 
   4   5   3      122.23      131.07      4.73 o 
   5   5   3      211.31      214.06      5.39 o 
   6   5   3      124.97      116.24      4.07 o 
   7   5   3      137.74      141.92      4.68 o 
   8   5   3       94.47       93.02      4.42 o 
   9   5   3        2.38        0.51      1.93 o 
  10   5   3       83.25       92.82      8.91 o 
  11   5   3       93.55       90.45      7.01 o 
 -12   6   3       58.37       53.69      6.56 o 
 -11   6   3      120.32      119.56      7.64 o 
 -10   6   3       11.58        7.13      3.46 o 
  -9   6   3       72.26       65.24      5.63 o 
  -8   6   3      264.55      251.76      6.20 o 
  -7   6   3       94.79       91.98      3.61 o 
  -6   6   3       28.25       23.01      1.95 o 
  -5   6   3      275.98      302.53      5.82 o 
  -4   6   3      302.64      287.41      5.53 o 
  -3   6   3      672.98      681.61      9.90 o 
  -2   6   3        5.59        4.22      1.24 o 
  -1   6   3     1539.02     1458.50     18.14 o 
   0   6   3       97.55      108.82      3.09 o 
   1   6   3       87.27       93.07      4.90 o 
   2   6   3      127.90      128.06      4.03 o 
   3   6   3       91.94       84.94      4.85 o 
   4   6   3       54.64       59.87      3.29 o 
   5   6   3      125.71      121.83      4.21 o 
   6   6   3      451.75      444.08     10.79 o 
   7   6   3       72.60       66.35      3.79 o 
   8   6   3       20.23       18.92      2.46 o 
   9   6   3      117.56      109.72      7.22 o 
  10   6   3       14.04       10.90      4.75 o 
 -11   7   3       54.73       65.16      7.20 o 
 -10   7   3      208.46      219.77     11.02 o 
  -9   7   3        1.14        0.25      2.26 o 
  -8   7   3       14.67       15.53      2.22 o 
  -7   7   3      293.17      275.32      6.77 o 
  -6   7   3      299.21      283.01      6.71 o 
  -5   7   3       63.61       64.21      3.07 o 
  -4   7   3      101.18       96.61      3.34 o 
  -3   7   3      224.52      205.18      6.50 o 
  -2   7   3      418.70      407.24      7.14 o 
  -1   7   3      145.18      143.55      3.87 o 
   0   7   3       31.08       25.76      1.97 o 
   1   7   3      232.95      226.89      5.71 o 
   2   7   3       22.38       22.30      2.26 o 
   3   7   3      465.85      447.34      8.85 o 
   4   7   3      164.59      158.60      4.97 o 
   5   7   3       24.08       25.75      2.54 o 
   6   7   3       13.51       15.39      2.28 o 
   7   7   3       41.20       41.61      3.33 o 
   8   7   3       89.50       94.17      7.36 o 
   9   7   3        0.41       -0.98      3.95 o 
 -10   8   3        3.35        2.54      2.91 o 
  -9   8   3       75.88       74.61      8.91 o 
  -8   8   3        0.68        3.59      2.14 o 
  -7   8   3      123.94      126.22      4.90 o 
  -6   8   3       37.26       34.60      2.94 o 
  -5   8   3       16.06       16.90      2.29 o 
  -4   8   3       66.52       71.30      3.43 o 
  -3   8   3      114.57      100.28      3.71 o 
  -2   8   3       54.71       51.49      2.82 o 
  -1   8   3       35.05       31.28      2.24 o 
   0   8   3       14.36       12.08      1.92 o 
   1   8   3      416.96      371.17     10.30 o 
   2   8   3      192.04      174.77      8.00 o 
   3   8   3       15.15       15.76      2.25 o 
   4   8   3       62.62       63.29      4.31 o 
   5   8   3      276.26      281.41      7.30 o 
   6   8   3      103.00      104.79      5.06 o 
   7   8   3       68.58       85.09      5.73 o 
   8   8   3      100.16      109.12      6.12 o 
  -8   9   3       37.82       36.77      4.75 o 
  -7   9   3        9.31        7.82      2.18 o 
  -6   9   3       39.62       44.02      3.49 o 
  -5   9   3      112.10      124.99      5.15 o 
  -4   9   3       63.31       65.34      3.86 o 
  -3   9   3      216.46      206.24      6.20 o 
  -2   9   3       89.28       81.26      4.26 o 
  -1   9   3       13.26       12.67      2.13 o 
   0   9   3       16.23       20.33      2.42 o 
   1   9   3      169.74      167.66      5.45 o 
   2   9   3       61.49       52.87      3.60 o 
   3   9   3       81.69       90.55      4.66 o 
   4   9   3       50.32       55.35      4.26 o 
   5   9   3        8.00        3.46      1.98 o 
   6   9   3       93.52       92.27      5.06 o 
  -6  10   3       45.51       46.57      4.08 o 
  -5  10   3        4.53        4.33      2.01 o 
  -4  10   3       30.19       32.78      3.57 o 
  -3  10   3        4.96        6.06      2.38 o 
  -2  10   3        9.51       12.00      2.63 o 
  -1  10   3       73.45       80.22      6.72 o 
   0  10   3       12.20       14.33      2.39 o 
   1  10   3      115.55      125.29      6.40 o 
   2  10   3       69.03       70.25      5.03 o 
   3  10   3        2.67        2.30      1.88 o 
   4  10   3       82.86       89.02      5.09 o 
 -14   0   4      148.18      157.28     12.34 o 
 -13   0   4        0.02        0.00      2.50 o 
 -12   0   4       93.01       91.59     12.90 o 
 -11   0   4      211.11      208.97     10.83 o 
 -10   0   4        0.92        2.67      2.33 o 
  -9   0   4      132.12      131.20      7.13 o 
  -8   0   4       31.78       30.87      6.95 o 
  -7   0   4      866.72      851.07     26.99 o 
  -6   0   4      703.80      768.14     17.86 o 
  -5   0   4      891.70      914.97     20.09 o 
  -4   0   4     2156.63     2264.90     35.46 o 
  -3   0   4       17.30       21.17      1.39 o 
  -2   0   4     2499.44     2440.39     46.60 o 
  -1   0   4       76.06       72.07      2.26 o 
   0   0   4      294.44      270.91      5.34 o 
   1   0   4      982.09      967.61     16.08 o 
   2   0   4     1713.45     1731.08     34.34 o 
   3   0   4     2511.13     2665.69     42.27 o 
   4   0   4      475.39      436.43      9.06 o 
   5   0   4      146.06      170.04      7.18 o 
   6   0   4       55.39       64.72      3.74 o 
   7   0   4      366.20      397.90     10.54 o 
   8   0   4      369.95      400.64      9.87 o 
   9   0   4      160.32      134.86     11.79 o 
  10   0   4        5.42        1.84      4.54 o 
  11   0   4      160.95      161.81     14.14 o 
  12   0   4        8.19        4.24      5.92 o 
 -14   1   4       98.07       91.59      5.61 o 
 -13   1   4       59.96       68.25      4.65 o 
 -12   1   4       62.07       59.16      4.12 o 
 -11   1   4       84.56       77.85      4.42 o 
 -10   1   4      281.48      279.86      7.26 o 
  -9   1   4      108.22      108.83      7.95 o 
  -8   1   4      537.98      567.67     12.15 o 
  -7   1   4      162.75      171.13     10.55 o 
  -6   1   4      855.58      927.85     14.13 o 
  -5   1   4      130.92      160.86      2.74 o 
  -4   1   4      325.67      341.41      4.73 o 
  -3   1   4       52.74       58.86      1.77 o 
  -2   1   4     2317.38     2430.36     26.70 o 
  -1   1   4      484.06      475.98     15.64 o 
   0   1   4     2315.05     2322.91     31.21 o 
   1   1   4     2361.56     2459.45     29.90 o 
   2   1   4     2191.47     2397.03     32.99 o 
   3   1   4       13.93       19.17      1.20 o 
   4   1   4      261.81      247.39      4.46 o 
   5   1   4        2.38        0.73      0.84 o 
   6   1   4     1677.11     1756.46     21.13 o 
   7   1   4       84.24       89.68      3.05 o 
   8   1   4       83.97       78.87      3.57 o 
   9   1   4       28.59       27.73      3.43 o 
  10   1   4       98.71      108.05      6.13 o 
  11   1   4       28.07       30.08      5.37 o 
  12   1   4       47.63       56.88      7.48 o 
 -14   2   4       55.91       57.15      5.54 o 
 -13   2   4      203.54      207.59      7.06 o 
 -12   2   4       67.19       65.23      4.38 o 
 -11   2   4      632.11      621.04     14.88 o 
 -10   2   4      242.47      222.27      6.44 o 
  -9   2   4       41.48       38.00      3.31 o 
  -8   2   4       59.28       62.01      4.96 o 
  -7   2   4      177.43      190.93      3.71 o 
  -6   2   4      302.45      353.40      5.26 o 
  -5   2   4     1030.36     1109.53     14.34 o 
  -4   2   4      330.71      338.26      5.85 o 
  -3   2   4      287.43      369.32      5.16 o 
  -2   2   4      306.16      320.00      4.57 o 
  -1   2   4      415.47      431.14      6.23 o 
   0   2   4     1546.83     1515.78     17.23 o 
   1   2   4     1108.50     1093.16     44.07 o 
   2   2   4      162.68      150.87      9.41 o 
   3   2   4      242.60      233.43      3.84 o 
   4   2   4      404.21      426.18      6.83 o 
   5   2   4      127.76      130.75      3.08 o 
   6   2   4        3.14        3.07      1.38 o 
   7   2   4      290.07      290.16      6.40 o 
   8   2   4       90.08       90.71      3.84 o 
   9   2   4       68.47       65.10      5.00 o 
  10   2   4        1.05        0.05      2.99 o 
  11   2   4       66.03       72.05      5.86 o 
  12   2   4       17.74       23.52      5.50 o 
 -14   3   4      137.18      140.97      8.56 o 
 -13   3   4       95.07       92.01      8.58 o 
 -12   3   4        2.74        3.56      2.42 o 
 -11   3   4       54.86       55.16      3.89 o 
 -10   3   4      215.47      198.06      6.86 o 
  -9   3   4      116.81      104.30      4.40 o 
  -8   3   4      418.64      423.03      8.46 o 
  -7   3   4      676.08      675.25      9.25 o 
  -6   3   4       10.80        9.18      1.09 o 
  -5   3   4      163.78      176.85      3.45 o 
  -4   3   4     1687.46     1853.97     21.41 o 
  -3   3   4      499.14      520.75      7.63 o 
  -2   3   4      620.88      635.94      8.89 o 
  -1   3   4      222.40      205.99      3.50 o 
   0   3   4     2951.79     3044.83     33.79 o 
   1   3   4      676.50      640.39      9.43 o 
   2   3   4     1248.29     1311.53     21.40 o 
   3   3   4      198.37      191.62      4.31 o 
   4   3   4      489.33      438.64      8.63 o 
   5   3   4       68.98       68.19      3.12 o 
   6   3   4     1257.06     1304.30     18.65 o 
   7   3   4      182.53      158.86      4.72 o 
   8   3   4      188.10      197.47      5.48 o 
   9   3   4      142.45      139.19      6.92 o 
  10   3   4      199.72      209.10     10.83 o 
  11   3   4        8.59        9.08      3.22 o 
 -13   4   4      100.49      104.36      7.27 o 
 -12   4   4       58.28       63.61      6.07 o 
 -11   4   4       47.14       51.71      5.86 o 
 -10   4   4       22.49       20.97      2.59 o 
  -9   4   4      134.67      115.76      4.69 o 
  -8   4   4      407.83      397.42      7.57 o 
  -7   4   4       48.20       47.93      2.49 o 
  -6   4   4     1033.45     1062.33     13.62 o 
  -5   4   4      411.10      432.01      6.65 o 
  -4   4   4      373.70      397.97      6.18 o 
  -3   4   4       21.15       28.30      1.60 o 
  -2   4   4       68.66       85.27      2.57 o 
  -1   4   4      235.81      259.70      4.39 o 
   0   4   4      348.37      308.79      5.36 o 
   1   4   4       98.90       93.04      2.28 o 
   2   4   4      526.55      532.94      8.67 o 
   3   4   4       99.35       86.49      4.81 o 
   4   4   4      400.33      399.17      8.60 o 
   5   4   4       47.52       48.53      2.86 o 
   6   4   4      261.98      246.58     10.66 o 
   7   4   4       92.36       79.56      4.41 o 
   8   4   4      118.32      120.60      4.43 o 
   9   4   4       71.10       66.47      6.39 o 
  10   4   4       60.02       59.32      5.41 o 
  11   4   4        7.64       13.59      4.40 o 
 -13   5   4      226.50      258.83     13.47 o 
 -12   5   4      125.17       99.00     24.29 o 
 -11   5   4       96.22       81.58     12.32 o 
 -10   5   4        5.43        4.12      2.55 o 
  -9   5   4      121.38      120.68      4.92 o 
  -8   5   4      850.32      782.85     11.27 o 
  -7   5   4      171.14      165.55      5.31 o 
  -6   5   4      164.22      192.21      4.30 o 
  -5   5   4       37.82       41.23      2.19 o 
  -4   5   4      101.17      100.80      2.96 o 
  -3   5   4       23.20       18.55      1.51 o 
  -2   5   4       17.61       13.10      1.58 o 
  -1   5   4      493.70      502.75      7.46 o 
   0   5   4      127.10      127.93      3.33 o 
   1   5   4      184.00      194.24      3.87 o 
   2   5   4      201.20      199.63      4.84 o 
   3   5   4      142.92      121.16      4.31 o 
   4   5   4       15.24       10.72      1.72 o 
   5   5   4      299.72      298.95      6.66 o 
   6   5   4      131.89      120.32      4.22 o 
   7   5   4      157.25      174.73      6.40 o 
   8   5   4       63.34       49.36      7.18 o 
   9   5   4       12.27       14.05      3.32 o 
  10   5   4       10.75        8.45      3.15 o 
 -12   6   4        2.30        3.06      2.44 o 
 -11   6   4       81.23       81.00      6.33 o 
 -10   6   4       75.04       71.43      5.76 o 
  -9   6   4       73.93       60.55      6.11 o 
  -8   6   4       18.40       18.53      2.16 o 
  -7   6   4      285.26      304.67      6.03 o 
  -6   6   4      520.85      528.39      8.54 o 
  -5   6   4      266.21      243.12      5.11 o 
  -4   6   4       15.75       17.03      1.90 o 
  -3   6   4      342.64      354.67      6.28 o 
  -2   6   4     1184.77     1177.47     15.23 o 
  -1   6   4     1431.80     1424.02     17.82 o 
   0   6   4      276.18      293.51      5.41 o 
   1   6   4        2.60        3.22      1.54 o 
   2   6   4      359.77      335.35      6.98 o 
   3   6   4      545.31      550.67      9.87 o 
   4   6   4       80.58       88.14      4.01 o 
   5   6   4      121.35      122.48      4.31 o 
   6   6   4      195.65      182.53      5.47 o 
   7   6   4      368.51      364.56      8.29 o 
   8   6   4       60.79       63.90      4.83 o 
   9   6   4       58.82       57.08      5.57 o 
 -11   7   4       31.55       30.48      4.48 o 
 -10   7   4        7.97        9.40      3.08 o 
  -9   7   4       88.54       90.70      8.03 o 
  -8   7   4       18.08       20.85      2.82 o 
  -7   7   4       34.00       35.91      2.85 o 
  -6   7   4       19.54       11.56      1.72 o 
  -5   7   4       84.47       74.97      3.35 o 
  -4   7   4      334.09      312.59      6.19 o 
  -3   7   4       71.85       69.55      3.64 o 
  -2   7   4       94.92      104.69      3.38 o 
  -1   7   4      555.14      538.32      8.58 o 
   0   7   4      223.12      218.47      5.59 o 
   1   7   4      253.12      219.70      5.65 o 
   2   7   4       26.11       25.59      2.38 o 
   3   7   4       23.72       25.27      2.43 o 
   4   7   4       61.37       65.69      4.43 o 
   5   7   4       68.03       73.92      4.02 o 
   6   7   4       10.80       10.33      2.09 o 
   7   7   4       93.67       95.86      4.91 o 
   8   7   4       29.75       33.51      3.29 o 
 -10   8   4       60.42       64.82      6.06 o 
  -9   8   4       18.80       17.21      3.72 o 
  -8   8   4      127.28      135.45      6.11 o 
  -7   8   4        3.40        3.68      1.81 o 
  -6   8   4      125.83      130.80      4.82 o 
  -5   8   4      142.23      165.05      4.66 o 
  -4   8   4       21.85       18.82      2.16 o 
  -3   8   4      147.78      156.12      5.18 o 
  -2   8   4      137.01      136.69      4.03 o 
  -1   8   4       12.62       11.52      1.92 o 
   0   8   4      149.43      148.19      4.83 o 
   1   8   4       24.99       23.06      2.49 o 
   2   8   4       14.68       13.12      2.06 o 
   3   8   4      153.17      147.38      5.18 o 
   4   8   4       40.96       43.04      3.69 o 
   5   8   4        0.79        1.42      1.70 o 
   6   8   4       17.00       17.05      3.16 o 
   7   8   4       22.69       27.12      3.10 o 
  -8   9   4       55.96       62.93      4.83 o 
  -7   9   4       11.04        8.83      2.22 o 
  -6   9   4      110.70      123.81      5.09 o 
  -5   9   4       30.50       28.95      3.16 o 
  -4   9   4       36.61       31.47      2.89 o 
  -3   9   4       41.33       42.59      3.21 o 
  -2   9   4       32.68       33.65      2.91 o 
  -1   9   4       16.94       15.71      2.29 o 
   0   9   4       93.30       93.79      7.52 o 
   1   9   4       29.92       35.50      3.63 o 
   2   9   4       29.22       31.67      2.97 o 
   3   9   4       47.01       48.21      4.48 o 
   4   9   4       19.04       21.24      3.04 o 
   5   9   4       68.36       74.26      4.51 o 
   6   9   4        9.24       12.04      2.59 o 
  -6  10   4       62.76       67.79      4.78 o 
  -5  10   4        7.71        9.67      2.29 o 
  -4  10   4       51.18       48.74      5.02 o 
  -3  10   4       47.31       49.46      4.21 o 
  -2  10   4       47.10       45.56      3.56 o 
  -1  10   4       20.11       21.73      2.75 o 
   0  10   4       56.36       56.26      3.92 o 
   1  10   4      132.79      135.62      5.46 o 
   2  10   4        1.41        1.37      1.84 o 
   3  10   4        5.40        5.04      2.36 o 
 -14   0   5       33.14       32.33      5.11 o 
 -13   0   5       19.29       29.29      4.60 o 
 -12   0   5       17.79       18.56      6.07 o 
 -11   0   5      143.47      134.94      7.22 o 
 -10   0   5       20.55       21.18      3.42 o 
  -9   0   5        4.84        1.40      1.66 o 
  -8   0   5      343.79      344.25     10.69 o 
  -7   0   5      447.57      453.31     12.37 o 
  -6   0   5      247.39      254.79     12.52 o 
  -5   0   5       73.00       91.89      2.83 o 
  -4   0   5        0.95       -0.26      0.73 o 
  -3   0   5        4.92        5.77      0.98 o 
  -2   0   5       15.58       26.69      3.23 o 
  -1   0   5      437.46      424.09      7.74 o 
   0   0   5      295.53      283.16      5.75 o 
   1   0   5      328.95      293.70      6.17 o 
   2   0   5     1764.07     1906.91     37.87 o 
   3   0   5       60.96       64.96      6.40 o 
   4   0   5      541.91      544.69     10.98 o 
   5   0   5      325.43      341.93      8.18 o 
   6   0   5      501.17      485.17     10.81 o 
   7   0   5       58.73       58.84      3.91 o 
   8   0   5      112.77      120.62      5.17 o 
   9   0   5      228.96      229.45     15.45 o 
  10   0   5        2.56        9.04      5.49 o 
  11   0   5      137.61      153.33     14.04 o 
 -14   1   5       59.43       69.55      4.94 o 
 -13   1   5       92.26       78.25      5.91 o 
 -12   1   5       66.46       57.09      4.65 o 
 -11   1   5      379.42      326.34     26.32 o 
 -10   1   5       71.46       59.30      4.25 o 
  -9   1   5      467.20      382.89     18.98 o 
  -8   1   5      569.85      539.94     11.74 o 
  -7   1   5      348.50      346.17      9.35 o 
  -6   1   5      121.35      120.60      2.78 o 
  -5   1   5      411.36      460.55      6.22 o 
  -4   1   5      317.76      304.76      4.46 o 
  -3   1   5     2051.21     2227.30     24.81 o 
  -2   1   5      118.30      124.05      2.27 o 
  -1   1   5       43.31       59.67      2.82 o 
   0   1   5      584.73      600.59      7.51 o 
   1   1   5     1838.74     1992.23     22.50 o 
   2   1   5      255.91      250.20      4.79 o 
   3   1   5       91.43       75.47      2.18 o 
   4   1   5      135.15      136.67      3.78 o 
   5   1   5      279.47      278.35      5.04 o 
   6   1   5       85.16       84.38      2.93 o 
   7   1   5      130.77      125.49      4.19 o 
   8   1   5       84.66       85.82      3.88 o 
   9   1   5       91.41       90.46      5.71 o 
  10   1   5       56.25       55.57      6.60 o 
  11   1   5       29.01       31.23      5.63 o 
 -14   2   5      294.69      294.95     10.78 o 
 -13   2   5        8.70        8.45      2.29 o 
 -12   2   5        0.52       -0.31      1.27 o 
 -11   2   5      176.80      176.28      6.72 o 
 -10   2   5       59.14       62.12      3.88 o 
  -9   2   5      482.51      440.60      9.44 o 
  -8   2   5        4.43        4.67      1.55 o 
  -7   2   5      669.96      688.79      9.71 o 
  -6   2   5     1416.64     1436.15     18.69 o 
  -5   2   5      673.82      687.67     10.09 o 
  -4   2   5      995.26     1102.15     13.22 o 
  -3   2   5     2443.93     2530.69     28.26 o 
  -2   2   5     3838.36     4137.51     45.16 o 
  -1   2   5      610.43      599.70     11.28 o 
   0   2   5     3498.39     3662.29     40.16 o 
   1   2   5      102.77      118.28      2.78 o 
   2   2   5     1903.21     2054.69     30.99 o 
   3   2   5      205.60      204.00      3.93 o 
   4   2   5        1.81        1.52      1.10 o 
   5   2   5       57.80       52.70      2.80 o 
   6   2   5       20.92       20.16      2.12 o 
   7   2   5       22.26       20.62      2.18 o 
   8   2   5       11.59       15.56      2.51 o 
   9   2   5       23.90       22.08      3.36 o 
  10   2   5      113.10      101.70      6.55 o 
  11   2   5       48.91       56.96      7.31 o 
 -14   3   5       15.55        9.01      2.98 o 
 -13   3   5       93.97       95.60     14.31 o 
 -12   3   5      102.03      100.83      5.77 o 
 -11   3   5       57.64       63.57      4.14 o 
 -10   3   5        9.71        5.43      1.86 o 
  -9   3   5       81.56       79.23      4.04 o 
  -8   3   5       19.21       19.32      1.75 o 
  -7   3   5      715.15      704.09      9.61 o 
  -6   3   5      518.36      569.18      8.59 o 
  -5   3   5      177.57      184.89      4.27 o 
  -4   3   5      406.81      385.01      5.79 o 
  -3   3   5     2623.21     2830.53     31.76 o 
  -2   3   5      632.41      671.04      8.74 o 
  -1   3   5      257.38      248.65      4.60 o 
   0   3   5      126.23      128.14      2.63 o 
   1   3   5      915.30      955.72     11.75 o 
   2   3   5      628.88      630.51      9.66 o 
   3   3   5       54.91       45.82      2.90 o 
   4   3   5      375.72      392.42      7.25 o 
   5   3   5       17.41       13.50      2.04 o 
   6   3   5      288.06      261.72      6.13 o 
   7   3   5      130.91      127.15      4.33 o 
   8   3   5      276.10      264.38      6.61 o 
   9   3   5       28.69       36.71      5.66 o 
  10   3   5       68.62       72.59      5.83 o 
  11   3   5       72.11       76.22      6.30 o 
 -13   4   5      187.76      196.85     16.20 o 
 -12   4   5       66.31       51.38      5.03 o 
 -11   4   5      315.79      321.25      8.63 o 
 -10   4   5       32.07       31.40      3.06 o 
  -9   4   5      107.04       92.13      5.17 o 
  -8   4   5       97.86      103.51      3.60 o 
  -7   4   5      592.31      585.70      8.65 o 
  -6   4   5       36.30       36.63      2.00 o 
  -5   4   5      209.52      220.90      4.32 o 
  -4   4   5       26.05       27.33      1.67 o 
  -3   4   5      842.45      889.26     12.38 o 
  -2   4   5      317.85      323.41      6.27 o 
  -1   4   5      385.34      365.32      5.64 o 
   0   4   5      964.08      981.24     13.44 o 
   1   4   5      138.56      148.77      2.96 o 
   2   4   5        6.85        7.41      1.33 o 
   3   4   5      100.57      112.98      4.00 o 
   4   4   5      197.70      193.74      4.93 o 
   5   4   5       26.37       30.16      3.09 o 
   6   4   5       19.27       24.06      2.33 o 
   7   4   5      252.29      251.96      6.39 o 
   8   4   5      131.54      129.60      4.82 o 
   9   4   5      161.71      156.69     10.00 o 
  10   4   5       18.03       19.83      3.82 o 
 -13   5   5       84.72       81.42     12.46 o 
 -12   5   5       46.89       40.10      4.67 o 
 -11   5   5        4.74        2.95      2.31 o 
 -10   5   5      188.83      190.99      6.43 o 
  -9   5   5      110.52       99.81      4.68 o 
  -8   5   5      708.51      714.55     15.24 o 
  -7   5   5       11.53       13.41      1.61 o 
  -6   5   5      269.09      244.94      4.95 o 
  -5   5   5      478.32      481.10      7.60 o 
  -4   5   5      267.89      250.20      4.87 o 
  -3   5   5      475.87      487.49      7.50 o 
  -2   5   5      111.60       97.05      4.94 o 
  -1   5   5      938.71      940.08     12.30 o 
   0   5   5       37.34       35.17      1.81 o 
   1   5   5      174.89      182.19      4.58 o 
   2   5   5      146.76      142.71      4.17 o 
   3   5   5      215.90      213.14      8.52 o 
   4   5   5      175.24      173.73      4.92 o 
   5   5   5      133.49      136.07      5.29 o 
   6   5   5       54.71       48.15      3.17 o 
   7   5   5       47.04       39.24      3.06 o 
   8   5   5       49.95       52.09      4.93 o 
   9   5   5       88.41       87.98      6.52 o 
  10   5   5       32.26       29.24      5.06 o 
 -12   6   5       19.53       18.47      3.88 o 
 -11   6   5        2.28        0.21      2.86 o 
 -10   6   5       35.33       30.05      4.17 o 
  -9   6   5       30.55       25.01      3.64 o 
  -8   6   5      168.80      158.47      5.46 o 
  -7   6   5      236.78      241.90      5.30 o 
  -6   6   5      120.06      105.12      3.46 o 
  -5   6   5      751.51      731.36     10.73 o 
  -4   6   5      198.65      200.25      4.51 o 
  -3   6   5      426.98      444.94      7.66 o 
  -2   6   5      146.65      134.60      3.57 o 
  -1   6   5      714.52      680.18      9.86 o 
   0   6   5      631.34      660.46     10.92 o 
   1   6   5      351.44      344.28      7.98 o 
   2   6   5      352.79      342.13      7.20 o 
   3   6   5      218.69      228.01      5.95 o 
   4   6   5      210.42      176.76      6.63 o 
   5   6   5        9.28        5.96      1.80 o 
   6   6   5       92.32       94.55      4.65 o 
   7   6   5       60.91       67.85      4.05 o 
   8   6   5       53.76       57.25      4.47 o 
   9   6   5      160.48      136.23     18.24 o 
 -11   7   5      162.70      175.21      8.53 o 
 -10   7   5       11.90       16.61      3.57 o 
  -9   7   5       27.13       29.77      4.11 o 
  -8   7   5      153.49      151.68      5.78 o 
  -7   7   5       48.38       48.64      2.87 o 
  -6   7   5      194.90      190.43      4.83 o 
  -5   7   5      108.74      106.90      4.04 o 
  -4   7   5      151.68      155.60      4.23 o 
  -3   7   5       10.47       13.12      1.79 o 
  -2   7   5      170.81      166.28      4.61 o 
  -1   7   5      366.89      354.25      7.46 o 
   0   7   5      363.07      355.11      7.52 o 
   1   7   5      171.24      173.96      5.09 o 
   2   7   5      214.68      207.60      6.32 o 
   3   7   5       77.76       85.92      4.19 o 
   4   7   5       62.43       72.79      4.49 o 
   5   7   5       14.50       14.88      2.29 o 
   6   7   5       38.65       42.26      3.38 o 
   7   7   5       13.88       12.32      2.66 o 
   8   7   5        1.77        0.04      2.09 o 
 -10   8   5       13.15       15.98      6.47 o 
  -9   8   5        7.00        5.28      2.78 o 
  -8   8   5       11.06        9.15      2.62 o 
  -7   8   5      124.30      126.93      4.90 o 
  -6   8   5       34.32       35.16      2.67 o 
  -5   8   5      415.30      399.96      7.73 o 
  -4   8   5       50.80       46.65      2.85 o 
  -3   8   5      146.14      134.00      4.70 o 
  -2   8   5      180.23      174.65      5.25 o 
  -1   8   5      134.34      122.66      4.47 o 
   0   8   5       66.38       66.86      3.77 o 
   1   8   5       62.33       61.88      3.62 o 
   2   8   5       70.19       64.31      3.75 o 
   3   8   5      227.30      215.59      6.94 o 
   4   8   5       19.62       18.67      2.52 o 
   5   8   5      207.70      195.73      6.45 o 
   6   8   5        2.71        0.12      2.07 o 
   7   8   5       48.95       51.80      6.39 o 
  -8   9   5       23.34       26.68      3.54 o 
  -7   9   5       27.65       31.04      3.12 o 
  -6   9   5        6.99        5.68      1.99 o 
  -5   9   5       62.82       64.39      3.92 o 
  -4   9   5        3.22        2.63      1.71 o 
  -3   9   5       92.08       88.54      4.53 o 
  -2   9   5        2.73        2.74      1.68 o 
  -1   9   5       93.41       94.81      4.68 o 
   0   9   5       35.81       34.30      3.03 o 
   1   9   5        3.16        1.06      1.63 o 
   2   9   5       36.93       35.18      3.09 o 
   3   9   5       92.91       94.62      4.93 o 
   4   9   5       53.02       61.89      4.64 o 
   5   9   5       16.36       16.58      3.02 o 
  -5  10   5       30.94       27.32      5.62 o 
  -4  10   5       43.13       46.56      5.02 o 
  -3  10   5       19.82       23.57      2.87 o 
  -2  10   5      184.32      177.34      6.03 o 
  -1  10   5       27.99       29.57      3.39 o 
   0  10   5       17.15       15.47      2.80 o 
   1  10   5       19.64       20.57      3.12 o 
   2  10   5       99.82       99.82      5.90 o 
 -14   0   6       75.73       72.75      8.18 o 
 -13   0   6        0.01       -2.72      3.62 o 
 -12   0   6      209.04      189.77     11.95 o 
 -11   0   6       10.83        8.87      3.66 o 
 -10   0   6        1.54        1.15      3.68 o 
  -9   0   6       32.41       29.77      3.89 o 
  -8   0   6       73.86       87.02      5.15 o 
  -7   0   6     2201.88     2277.08     48.92 o 
  -6   0   6       37.49       51.70      3.81 o 
  -5   0   6      758.02      787.08     13.91 o 
  -4   0   6     1201.98     1117.86     18.76 o 
  -3   0   6      141.50      120.27      3.97 o 
  -2   0   6     1270.33     1229.13     20.18 o 
  -1   0   6     1258.79     1208.10     19.86 o 
   0   0   6      131.23      112.51      3.27 o 
   1   0   6      218.42      241.63      5.63 o 
   2   0   6      645.01      737.64     13.53 o 
   3   0   6      287.32      286.01      6.87 o 
   4   0   6      250.45      287.70      7.20 o 
   5   0   6      105.62      122.50      4.71 o 
   6   0   6      879.94      898.63     17.45 o 
   7   0   6      733.78      766.33     15.80 o 
   8   0   6       53.69       51.36      5.38 o 
   9   0   6      116.49      113.52     12.45 o 
  10   0   6        0.12       -3.63      4.29 o 
  11   0   6        0.61       -0.95      5.14 o 
 -14   1   6      138.67      137.96      6.50 o 
 -13   1   6      214.63      220.31      8.20 o 
 -12   1   6       11.32       11.72      2.24 o 
 -11   1   6       15.88       13.69      2.27 o 
 -10   1   6      405.89      303.53     82.97 o 
  -9   1   6      141.42      159.72      5.15 o 
  -8   1   6      743.89      743.95     13.17 o 
  -7   1   6      124.61      132.64      4.04 o 
  -6   1   6        5.03        4.61      0.78 o 
  -5   1   6     1500.28     1604.97     18.60 o 
  -4   1   6      120.96      128.89      5.36 o 
  -3   1   6       73.33       66.56      1.78 o 
  -2   1   6       66.53       80.80      5.15 o 
  -1   1   6     2360.88     2525.82     30.65 o 
   0   1   6     1563.32     1682.31     19.23 o 
   1   1   6      367.99      430.61      6.05 o 
   2   1   6       64.29       72.94      2.95 o 
   3   1   6      873.66      921.49     11.78 o 
   4   1   6      158.77      166.90      3.66 o 
   5   1   6      879.71      918.05     12.27 o 
   6   1   6      448.39      449.47      8.43 o 
   7   1   6      253.80      246.09      6.02 o 
   8   1   6       83.39       80.93      4.01 o 
   9   1   6      405.06      412.33     11.89 o 
  10   1   6       28.99       30.24      5.46 o 
  11   1   6       56.78       64.34      7.66 o 
 -14   2   6      116.01      110.43      6.89 o 
 -13   2   6       30.50       23.95      7.34 o 
 -12   2   6       36.31       42.37      3.59 o 
 -11   2   6      830.23      772.52     14.88 o 
 -10   2   6      245.70      242.48      8.75 o 
  -9   2   6      549.97      530.94     15.05 o 
  -8   2   6       45.39       52.60      3.24 o 
  -7   2   6       58.48       56.96      2.43 o 
  -6   2   6      831.37      834.75     10.69 o 
  -5   2   6      641.42      707.40     10.09 o 
  -4   2   6       37.02       40.66      1.69 o 
  -3   2   6      259.57      275.63      4.35 o 
  -2   2   6      171.71      182.74      3.18 o 
  -1   2   6      814.60      838.25     11.16 o 
   0   2   6     2299.07     2503.27     30.80 o 
   1   2   6      312.42      316.19      4.82 o 
   2   2   6      855.84      886.24     11.20 o 
   3   2   6      364.89      369.73      9.77 o 
   4   2   6      173.40      174.91      5.82 o 
   5   2   6      252.84      254.34      5.81 o 
   6   2   6      247.67      248.83      6.24 o 
   7   2   6      109.14      110.91      4.21 o 
   8   2   6      178.21      181.02      5.46 o 
   9   2   6        6.15        0.72      2.36 o 
  10   2   6        2.42        1.83      3.81 o 
  11   2   6       65.37       70.78      7.95 o 
 -14   3   6       66.08       64.90      5.88 o 
 -13   3   6      126.36      105.09      5.81 o 
 -12   3   6       70.64       72.34      4.64 o 
 -11   3   6      208.98      211.11      6.72 o 
 -10   3   6      954.04      908.73     16.57 o 
  -9   3   6       92.34       76.57      4.18 o 
  -8   3   6        4.86        7.50      1.69 o 
  -7   3   6        8.27       10.85      2.01 o 
  -6   3   6      297.45      338.23      6.85 o 
  -5   3   6      234.15      234.37      4.26 o 
  -4   3   6      450.48      501.24      7.16 o 
  -3   3   6      512.65      530.53      7.38 o 
  -2   3   6     1071.53     1129.73     14.85 o 
  -1   3   6       15.54       15.78      1.11 o 
   0   3   6     1003.73     1083.82     13.27 o 
   1   3   6      228.03      225.95      4.65 o 
   2   3   6       30.84       30.14      3.19 o 
   3   3   6      165.10      172.52      4.81 o 
   4   3   6      212.68      216.24      5.83 o 
   5   3   6        5.73        4.74      1.52 o 
   6   3   6       56.08       50.78      3.12 o 
   7   3   6      150.45      149.44      4.83 o 
   8   3   6       13.32       17.74      2.41 o 
   9   3   6       50.52       51.34      4.10 o 
  10   3   6       25.59       27.95      4.38 o 
 -13   4   6       12.58       11.24      3.27 o 
 -12   4   6       13.83       14.61      2.66 o 
 -11   4   6       73.41       68.59      4.45 o 
 -10   4   6      367.74      401.88      9.60 o 
  -9   4   6      647.39      611.68     12.33 o 
  -8   4   6     1477.31     1505.47     20.94 o 
  -7   4   6      366.03      350.02      6.06 o 
  -6   4   6      173.53      163.52      4.01 o 
  -5   4   6       15.07       11.70      1.64 o 
  -4   4   6       87.84       82.38      2.57 o 
  -3   4   6      481.51      461.59      7.23 o 
  -2   4   6        3.46        4.06      0.98 o 
  -1   4   6       32.18       28.31      1.64 o 
   0   4   6      952.62     1010.93     13.95 o 
   1   4   6      439.08      419.06      7.43 o 
   2   4   6      378.72      379.13      7.10 o 
   3   4   6      148.23      137.52      7.58 o 
   4   4   6      438.59      436.70      9.31 o 
   5   4   6       38.89       43.44      2.90 o 
   6   4   6      397.94      383.61      8.10 o 
   7   4   6      126.70      133.19      4.80 o 
   8   4   6        7.59        9.44      2.15 o 
   9   4   6       36.07       43.12      5.70 o 
  10   4   6       96.67       93.44      6.92 o 
 -13   5   6       85.37       95.69      7.15 o 
 -12   5   6        2.10        4.04      2.69 o 
 -11   5   6       90.35       86.14      6.24 o 
 -10   5   6       32.48       32.08      3.23 o 
  -9   5   6      151.82      120.25      4.92 o 
  -8   5   6      154.68      139.84      4.99 o 
  -7   5   6      193.29      187.15      4.37 o 
  -6   5   6      141.18      119.80      3.47 o 
  -5   5   6      640.06      634.71      9.37 o 
  -4   5   6       14.81       15.62      1.54 o 
  -3   5   6      717.44      673.75     10.35 o 
  -2   5   6        1.95        0.66      0.91 o 
  -1   5   6      234.85      256.05      4.77 o 
   0   5   6       43.03       43.48      3.01 o 
   1   5   6      431.40      419.54      7.81 o 
   2   5   6      260.58      228.18      5.47 o 
   3   5   6      133.53      126.84      4.16 o 
   4   5   6      337.42      316.09      6.98 o 
   5   5   6      221.72      223.74      5.89 o 
   6   5   6       58.12       51.68      4.35 o 
   7   5   6       75.54       76.89      4.25 o 
   8   5   6       31.61       30.21      3.08 o 
   9   5   6      113.42      116.92     12.10 o 
 -12   6   6        9.96        9.88      3.27 o 
 -11   6   6       43.99       42.26      4.85 o 
 -10   6   6        5.25        4.79      2.48 o 
  -9   6   6      185.56      187.74      6.41 o 
  -8   6   6      103.16       85.28      3.94 o 
  -7   6   6      180.59      176.45      4.50 o 
  -6   6   6       35.94       32.96      2.27 o 
  -5   6   6      105.27      107.22      3.42 o 
  -4   6   6      407.84      394.02      7.07 o 
  -3   6   6      554.29      551.40     11.92 o 
  -2   6   6      510.29      520.83      8.20 o 
  -1   6   6       33.78       33.97      4.32 o 
   0   6   6      121.14      122.86      4.06 o 
   1   6   6      862.01      804.52     15.86 o 
   2   6   6       22.60       17.96      2.81 o 
   3   6   6      549.21      559.27     10.26 o 
   4   6   6      120.68      121.63      4.98 o 
   5   6   6      364.95      344.47      7.87 o 
   6   6   6       14.48       12.47      2.23 o 
   7   6   6      118.56      123.88      6.39 o 
   8   6   6       92.37      100.27      5.74 o 
 -11   7   6        5.19        5.70      3.08 o 
 -10   7   6       62.39       63.95      5.70 o 
  -9   7   6       34.84       35.86      5.56 o 
  -8   7   6       16.16       20.13      2.76 o 
  -7   7   6      137.59      137.14      4.22 o 
  -6   7   6       69.75       69.10      3.34 o 
  -5   7   6       43.47       46.76      2.77 o 
  -4   7   6      267.39      277.96      6.22 o 
  -3   7   6       34.58       33.26      3.45 o 
  -2   7   6       83.94       85.46      3.96 o 
  -1   7   6       55.75       55.13      3.24 o 
   0   7   6       82.31       83.90      3.86 o 
   1   7   6       26.04       28.73      2.72 o 
   2   7   6       11.81       11.25      2.18 o 
   3   7   6       21.98       24.34      2.59 o 
   4   7   6      239.96      186.76     35.18 o 
   5   7   6       11.90        9.98      2.43 o 
   6   7   6       15.92       15.01      2.74 o 
   7   7   6       50.93       52.63      8.06 o 
 -10   8   6      166.68      173.46      8.49 o 
  -9   8   6       26.06       37.53      4.70 o 
  -8   8   6       29.68       29.34      3.35 o 
  -7   8   6       98.84      102.74      4.86 o 
  -6   8   6       24.36       34.51      2.79 o 
  -5   8   6      221.03      236.36      8.30 o 
  -4   8   6       45.81       48.74      2.94 o 
  -3   8   6      208.71      201.46      6.70 o 
  -2   8   6        2.30        2.86      1.60 o 
  -1   8   6       13.73       11.04      1.99 o 
   0   8   6       87.71       89.09      7.15 o 
   1   8   6        3.60        3.26      1.61 o 
   2   8   6      131.38      123.55      5.56 o 
   3   8   6       11.83       11.14      2.40 o 
   4   8   6       44.23       43.70      3.89 o 
   5   8   6       98.55       97.05      7.07 o 
   6   8   6       14.09       15.76      3.52 o 
  -8   9   6        2.23       -0.02      2.22 o 
  -7   9   6      123.07      126.74      5.43 o 
  -6   9   6       69.33       80.38      5.74 o 
  -5   9   6        4.32        6.54      1.97 o 
  -4   9   6      131.94      132.77      5.09 o 
  -3   9   6       12.82       15.63      2.34 o 
  -2   9   6      189.48      193.05      6.81 o 
  -1   9   6       59.57       63.38      4.38 o 
   0   9   6       54.94       55.81      4.25 o 
   1   9   6       19.36       20.50      3.21 o 
   2   9   6        8.12        8.93      2.44 o 
   3   9   6      142.93      146.89      7.14 o 
   4   9   6       21.12       18.38      3.14 o 
  -5  10   6       17.12       12.39      3.20 o 
  -4  10   6       25.07       29.58      5.11 o 
  -3  10   6        6.06        7.85      2.41 o 
  -2  10   6       58.88       61.09      6.67 o 
  -1  10   6       57.80       56.77      4.44 o 
   0  10   6       50.94       54.23      4.43 o 
   1  10   6       60.96       60.38      4.70 o 
 -15   0   7        0.59        3.52      3.40 o 
 -14   0   7       86.83       93.63     10.38 o 
 -13   0   7        5.82        6.10      3.03 o 
 -12   0   7        7.23        4.73      2.84 o 
 -11   0   7        1.32       -1.03      2.08 o 
 -10   0   7       18.35       10.69      2.88 o 
  -9   0   7       28.09       28.74      3.81 o 
  -8   0   7        5.08        2.49      2.00 o 
  -7   0   7      116.16      115.04      4.29 o 
  -6   0   7      114.87      108.44      3.61 o 
  -5   0   7       10.79       11.12      1.44 o 
  -4   0   7      120.18      106.17      6.53 o 
  -3   0   7      968.38      992.92     20.04 o 
  -2   0   7      895.47      946.75     16.16 o 
  -1   0   7     1924.07     1968.43     31.58 o 
   0   0   7        2.93        2.04      1.49 o 
   1   0   7       15.85       15.07      1.68 o 
   2   0   7      697.99      757.34     14.13 o 
   3   0   7      395.16      386.40     10.36 o 
   4   0   7      115.44      120.13      4.56 o 
   5   0   7      221.68      218.19      6.56 o 
   6   0   7       20.91       21.88      2.69 o 
   7   0   7      133.77      140.31      7.78 o 
   8   0   7      168.43      147.53      8.27 o 
   9   0   7        3.56        5.95      3.35 o 
  10   0   7      117.29      123.48     14.13 o 
 -14   1   7       18.94       24.52      3.22 o 
 -13   1   7       18.87       13.31      4.79 o 
 -12   1   7       82.75       78.83      8.17 o 
 -11   1   7      222.85      201.54      6.38 o 
 -10   1   7        8.33        8.52      1.95 o 
  -9   1   7      158.48      153.03      5.06 o 
  -8   1   7      377.79      394.09      8.41 o 
  -7   1   7        0.56        0.11      0.74 o 
  -6   1   7      815.28      877.64     11.09 o 
  -5   1   7      218.80      230.56      3.96 o 
  -4   1   7      721.86      769.21      9.76 o 
  -3   1   7     1478.37     1567.50     18.16 o 
  -2   1   7       21.11       16.68      1.40 o 
  -1   1   7     1026.78     1062.05     14.09 o 
   0   1   7     1139.95     1233.40     14.67 o 
   1   1   7      261.94      284.51      4.61 o 
   2   1   7       29.36       30.37      1.64 o 
   3   1   7       56.93       56.31      2.56 o 
   4   1   7      268.65      253.67      4.86 o 
   5   1   7       60.43       61.21      3.22 o 
   6   1   7      129.84      130.74      4.36 o 
   7   1   7      159.82      169.74      5.63 o 
   8   1   7       34.66       32.69      3.37 o 
   9   1   7       47.46       48.44      6.23 o 
  10   1   7       20.02       18.32      4.81 o 
 -14   2   7        9.89        9.48      2.60 o 
 -13   2   7      197.22      200.72      9.17 o 
 -12   2   7       72.42       66.26      6.11 o 
 -11   2   7       54.37       32.73     12.67 o 
 -10   2   7      169.59      145.19      5.16 o 
  -9   2   7      403.35      398.22      8.88 o 
  -8   2   7      625.45      595.02     11.33 o 
  -7   2   7       20.50       18.89      1.47 o 
  -6   2   7       98.47      101.80      2.64 o 
  -5   2   7      279.21      310.65      5.01 o 
  -4   2   7       69.38       63.02      2.01 o 
  -3   2   7      403.02      420.12      6.01 o 
  -2   2   7       18.87       33.01      3.90 o 
  -1   2   7      992.83     1018.68     57.98 o 
   0   2   7      529.54      561.00      9.31 o 
   1   2   7      316.77      316.16      4.99 o 
   2   2   7      264.95      248.71      5.81 o 
   3   2   7      333.61      344.57      8.36 o 
   4   2   7      272.17      282.37      6.09 o 
   5   2   7      318.90      331.22      6.99 o 
   6   2   7       35.98       30.73      2.59 o 
   7   2   7       70.18       72.87      3.99 o 
   8   2   7      109.19      121.44      4.93 o 
   9   2   7       87.72       90.92      8.24 o 
  10   2   7       99.96      106.40      9.40 o 
 -14   3   7       68.88       72.30      5.09 o 
 -13   3   7        7.55        7.17      2.25 o 
 -12   3   7       37.00       37.89      3.52 o 
 -11   3   7       13.49       15.37      3.23 o 
 -10   3   7       45.47       43.21     11.07 o 
  -9   3   7       99.22       93.30      6.86 o 
  -8   3   7      516.33      478.36     10.15 o 
  -7   3   7      141.09      146.76      3.44 o 
  -6   3   7      398.34      385.40      6.17 o 
  -5   3   7       49.38       50.78      2.13 o 
  -4   3   7      128.36      158.27      3.37 o 
  -3   3   7      192.09      204.62      4.93 o 
  -2   3   7      178.37      156.59      3.18 o 
  -1   3   7      690.66      745.25     11.07 o 
   0   3   7      474.13      464.89      8.47 o 
   1   3   7       66.23       63.05      3.27 o 
   2   3   7       30.31       26.90      1.97 o 
   3   3   7      371.67      333.32     11.68 o 
   4   3   7       38.47       41.39      2.69 o 
   5   3   7      548.69      538.72     10.57 o 
   6   3   7        3.26        3.83      1.64 o 
   7   3   7       19.91       16.98      2.37 o 
   8   3   7        6.50        6.65      2.08 o 
   9   3   7      210.23      225.13      8.55 o 
  10   3   7       34.55       29.35      8.62 o 
 -13   4   7        4.69        2.72      2.58 o 
 -12   4   7       10.74        9.96      2.44 o 
 -11   4   7       33.04       29.86      3.22 o 
 -10   4   7       32.12       34.04      3.23 o 
  -9   4   7      308.75      285.99     10.12 o 
  -8   4   7       56.62       55.52      3.21 o 
  -7   4   7      624.08      615.25     12.87 o 
  -6   4   7      681.65      645.17      9.32 o 
  -5   4   7       62.78       68.75      2.65 o 
  -4   4   7      267.19      305.29      5.92 o 
  -3   4   7       60.79       62.52      2.68 o 
  -2   4   7      194.97      200.05      4.69 o 
  -1   4   7      188.47      187.58      3.74 o 
   0   4   7       64.66       66.80      2.54 o 
   1   4   7       17.78       17.27      1.76 o 
   2   4   7      163.95      147.36      4.17 o 
   3   4   7        1.44        0.70      1.28 o 
   4   4   7       12.25       13.84      1.93 o 
   5   4   7      127.39      118.59      4.27 o 
   6   4   7      144.10      145.52      4.92 o 
   7   4   7       42.93       43.01      3.72 o 
   8   4   7      123.65      113.80      5.90 o 
   9   4   7      125.39      128.94      9.66 o 
 -13   5   7       23.67       21.13      4.79 o 
 -12   5   7       22.27       24.25      3.81 o 
 -11   5   7       30.09       28.99      3.26 o 
 -10   5   7       57.49       63.16      4.25 o 
  -9   5   7      212.96      210.08      6.59 o 
  -8   5   7        8.61        5.72      1.53 o 
  -7   5   7     1130.29     1058.69     19.53 o 
  -6   5   7      226.85      258.93      5.63 o 
  -5   5   7      343.49      314.76      6.27 o 
  -4   5   7      433.87      456.59      7.37 o 
  -3   5   7      612.93      585.23      9.36 o 
  -2   5   7      520.23      513.02      7.83 o 
  -1   5   7      156.95      157.58      3.61 o 
   0   5   7       90.51       87.01      3.38 o 
   1   5   7      236.92      230.04      7.79 o 
   2   5   7      115.45      115.82      3.94 o 
   3   5   7      221.11      219.29      5.57 o 
   4   5   7        0.24       -1.06      1.25 o 
   5   5   7      148.61      144.68     11.00 o 
   6   5   7      216.24      196.50     15.80 o 
   7   5   7      101.62       99.39      5.48 o 
   8   5   7       19.63       20.21      3.12 o 
   9   5   7       45.40       43.20      6.25 o 
 -12   6   7      137.54      154.91      8.47 o 
 -11   6   7        0.07        1.99      2.40 o 
 -10   6   7       88.73       90.63      5.22 o 
  -9   6   7        0.64        1.51      1.85 o 
  -8   6   7       91.70       89.92      4.07 o 
  -7   6   7       74.64       87.66      3.43 o 
  -6   6   7      260.97      248.87      5.38 o 
  -5   6   7       70.06       69.24      3.10 o 
  -4   6   7       75.82       79.34      3.13 o 
  -3   6   7      410.35      418.93      7.40 o 
  -2   6   7      306.46      304.09      6.61 o 
  -1   6   7       38.54       32.94      2.48 o 
   0   6   7      116.25      120.55      4.77 o 
   1   6   7       61.95       51.68      3.05 o 
   2   6   7      141.81      130.31      5.05 o 
   3   6   7       54.71       61.32      4.00 o 
   4   6   7      236.52      216.51      7.91 o 
   5   6   7       38.03       40.77      3.60 o 
   6   6   7        2.60        4.01      2.07 o 
   7   6   7       42.33       47.12      4.96 o 
   8   6   7        7.07        4.86      2.33 o 
 -11   7   7      155.41      155.00     11.80 o 
 -10   7   7       14.50        8.70      3.07 o 
  -9   7   7       17.29       15.41      3.78 o 
  -8   7   7       42.65       51.97      3.45 o 
  -7   7   7       25.58       28.89      2.99 o 
  -6   7   7       31.34       29.56      2.38 o 
  -5   7   7      296.10      291.44      6.17 o 
  -4   7   7      336.03      342.68      6.66 o 
  -3   7   7      157.34      153.71      6.31 o 
  -2   7   7      421.60      425.23      8.54 o 
  -1   7   7       66.48       63.54      3.99 o 
   0   7   7       51.75       41.88      4.14 o 
   1   7   7       75.39       68.69      4.70 o 
   2   7   7       15.32       13.05      2.42 o 
   3   7   7       28.69       26.23      3.07 o 
   4   7   7       56.04       53.32      4.10 o 
   5   7   7       50.30       51.01      4.15 o 
   6   7   7       77.01       71.54      4.97 o 
   7   7   7       10.87        8.42      2.76 o 
 -10   8   7       58.69       64.57      6.05 o 
  -9   8   7       82.01       89.23      6.69 o 
  -8   8   7       73.28       79.14      6.36 o 
  -7   8   7       60.54       66.99      3.58 o 
  -6   8   7       44.11       46.45      3.05 o 
  -5   8   7       62.15       70.24      3.80 o 
  -4   8   7      253.37      260.16      7.49 o 
  -3   8   7        4.41        4.55      1.92 o 
  -2   8   7       80.81       85.32     10.28 o 
  -1   8   7       38.98       44.31      3.68 o 
   0   8   7      130.31      124.44      5.39 o 
   1   8   7       14.55       15.17      2.57 o 
   2   8   7        5.64        3.08      1.99 o 
   3   8   7       39.77       38.07      4.38 o 
   4   8   7      126.59      119.84     14.51 o 
   5   8   7       61.57       57.08      4.58 o 
  -8   9   7      202.28      229.78     11.61 o 
  -7   9   7       19.71       20.97      4.25 o 
  -6   9   7        0.01       -0.50      2.13 o 
  -5   9   7       93.02      109.07      5.76 o 
  -4   9   7       23.31       21.56      3.00 o 
  -3   9   7       48.47       49.87      4.02 o 
  -2   9   7        3.58        0.34      1.90 o 
  -1   9   7        4.82        4.21      2.11 o 
   0   9   7       39.48       43.59      3.87 o 
   1   9   7       34.31       35.04      3.65 o 
   2   9   7       10.70       11.60      2.66 o 
   3   9   7       11.83        8.57      2.81 o 
  -4  10   7       68.35       57.82     11.32 o 
  -3  10   7       46.28       52.68      4.42 o 
  -2  10   7       86.39       85.18      6.96 o 
  -1  10   7       91.05      101.51      5.98 o 
   0  10   7        1.55        2.11      2.11 o 
 -15   0   8       19.02       30.41      5.20 o 
 -14   0   8        3.26       -3.95      2.64 o 
 -13   0   8       37.70       36.11      6.19 o 
 -12   0   8      422.34      423.11     14.43 o 
 -11   0   8        8.01       11.15      3.18 o 
 -10   0   8      301.39      308.32     23.51 o 
  -9   0   8      269.13      251.03     11.55 o 
  -8   0   8      603.90      571.61     24.91 o 
  -7   0   8      397.75      399.38      8.59 o 
  -6   0   8      140.74      167.18      4.84 o 
  -5   0   8      170.98      162.00      4.62 o 
  -4   0   8      543.44      582.40     14.61 o 
  -3   0   8       61.78       61.24      2.88 o 
  -2   0   8        6.46       11.95      1.92 o 
  -1   0   8      903.26      880.89     15.48 o 
   0   0   8     1461.83     1547.99     25.82 o 
   1   0   8     1211.43     1277.88     22.01 o 
   2   0   8       10.20       15.36      2.22 o 
   3   0   8      264.61      292.04      9.38 o 
   4   0   8      293.87      277.56      9.89 o 
   5   0   8      284.45      292.11     10.42 o 
   6   0   8      866.35      882.07     22.82 o 
   7   0   8      310.18      303.46     11.70 o 
   8   0   8      131.14      147.26     11.82 o 
   9   0   8        3.53        6.00      5.34 o 
 -14   1   8       61.25       60.54      5.45 o 
 -13   1   8      151.89      155.42      7.15 o 
 -12   1   8       33.30       38.35      3.44 o 
 -11   1   8      311.03      294.10      7.90 o 
 -10   1   8      143.54      125.64      4.83 o 
  -9   1   8      337.58      322.42      7.74 o 
  -8   1   8       25.19       31.10      2.53 o 
  -7   1   8      238.03      264.10      4.61 o 
  -6   1   8      146.38      131.60      3.04 o 
  -5   1   8      152.72      152.52      3.45 o 
  -4   1   8       59.11       59.41      1.93 o 
  -3   1   8      563.97      592.74     13.90 o 
  -2   1   8      552.96      631.76     11.44 o 
  -1   1   8      552.11      564.71      8.52 o 
   0   1   8      111.44      116.38      2.58 o 
   1   1   8      218.98      236.93      4.25 o 
   2   1   8      771.76      802.04     10.70 o 
   3   1   8      125.09      134.97      5.68 o 
   4   1   8      324.27      321.49      6.66 o 
   5   1   8      307.41      290.06      6.47 o 
   6   1   8       12.32       11.00      1.89 o 
   7   1   8        9.45       10.54      2.84 o 
   8   1   8       19.10       13.14      2.77 o 
   9   1   8       23.02       27.60      7.73 o 
 -14   2   8       62.45       49.18     10.72 o 
 -13   2   8       86.54       91.47     11.02 o 
 -12   2   8       11.79       11.64      4.00 o 
 -11   2   8        1.68        1.67      1.69 o 
 -10   2   8      285.16      278.80      7.43 o 
  -9   2   8      266.12      282.52     12.32 o 
  -8   2   8      566.93      589.51     11.31 o 
  -7   2   8      391.22      390.75      6.97 o 
  -6   2   8       25.39       25.67      2.66 o 
  -5   2   8       35.15       34.25      1.74 o 
  -4   2   8      112.32      117.92      2.74 o 
  -3   2   8      538.02      584.94     10.06 o 
  -2   2   8      363.39      372.14      7.11 o 
  -1   2   8       42.10       38.72      2.24 o 
   0   2   8      277.05      315.15      5.01 o 
   1   2   8      406.88      429.30      6.44 o 
   2   2   8      474.40      496.53      7.37 o 
   3   2   8       51.87       46.83      2.97 o 
   4   2   8      100.44       83.03      4.80 o 
   5   2   8       10.38       12.91      1.99 o 
   6   2   8        3.15        5.56      1.72 o 
   7   2   8      114.28      119.97      5.98 o 
   8   2   8       58.14       64.83      4.41 o 
   9   2   8       39.55       32.45      8.72 o 
 -14   3   8      126.37      131.52      6.86 o 
 -13   3   8       16.14       14.77      2.69 o 
 -12   3   8       22.29       15.53      5.40 o 
 -11   3   8      195.43      167.96     10.75 o 
 -10   3   8       41.01       42.82      3.98 o 
  -9   3   8        8.47       11.17      2.14 o 
  -8   3   8       14.34       11.94      1.99 o 
  -7   3   8       78.27       73.91      2.88 o 
  -6   3   8       50.02       51.29      2.31 o 
  -5   3   8       61.52       77.76      2.58 o 
  -4   3   8      870.91      916.56     11.85 o 
  -3   3   8      726.80      750.36     14.27 o 
  -2   3   8      289.01      308.35      8.46 o 
  -1   3   8      391.23      370.92      5.66 o 
   0   3   8       40.32       35.97      2.48 o 
   1   3   8        7.42       11.13      1.44 o 
   2   3   8      104.74      100.83      6.33 o 
   3   3   8      171.87      166.67      4.59 o 
   4   3   8      509.43      476.14     10.09 o 
   5   3   8      269.11      276.92      7.45 o 
   6   3   8       60.56       67.41      4.30 o 
   7   3   8      129.41      137.93     10.28 o 
   8   3   8       92.30       95.69      5.45 o 
   9   3   8       16.94       14.48      4.10 o 
 -13   4   8        7.02        6.23      2.37 o 
 -12   4   8       59.32       54.97      4.19 o 
 -11   4   8        5.70        5.52      1.89 o 
 -10   4   8      171.73      160.49      6.78 o 
  -9   4   8       15.13       11.73      2.18 o 
  -8   4   8      172.74      171.79      4.68 o 
  -7   4   8      107.48       98.56      3.42 o 
  -6   4   8       57.05       51.37      2.87 o 
  -5   4   8        3.43        1.88      1.09 o 
  -4   4   8      365.29      359.45      6.16 o 
  -3   4   8      384.00      388.89      6.27 o 
  -2   4   8       10.96       15.03      1.62 o 
  -1   4   8        0.76        2.42      1.48 o 
   0   4   8       15.92       19.07      2.21 o 
   1   4   8      176.83      185.10      5.50 o 
   2   4   8      292.98      301.94     11.03 o 
   3   4   8       35.91       29.45      3.58 o 
   4   4   8       51.15       32.23      8.08 o 
   5   4   8        4.64        4.68      2.44 o 
   6   4   8      206.24      205.17      6.79 o 
   7   4   8      128.21      126.13      5.88 o 
   8   4   8       77.63       84.46      5.69 o 
 -13   5   8       19.33       20.09      3.90 o 
 -12   5   8       96.35      104.76      5.83 o 
 -11   5   8        4.30        0.69      2.14 o 
 -10   5   8       29.77       40.87      3.56 o 
  -9   5   8       13.20       10.11      3.27 o 
  -8   5   8       36.16       31.95      2.48 o 
  -7   5   8       24.77       31.32      2.17 o 
  -6   5   8       73.47       71.83      3.07 o 
  -5   5   8      901.36      863.85     12.03 o 
  -4   5   8      136.55      135.97      3.63 o 
  -3   5   8        7.50        9.97      1.40 o 
  -2   5   8      364.37      365.90      6.98 o 
  -1   5   8      617.27      617.80     11.98 o 
   0   5   8     1244.18     1193.33     19.58 o 
   1   5   8      180.41      170.83      5.55 o 
   2   5   8       65.68       64.49      3.92 o 
   3   5   8       79.98       81.69      4.52 o 
   4   5   8       80.27       66.35      4.86 o 
   5   5   8      285.40      193.38     69.50 o 
   6   5   8       22.55       29.12      3.30 o 
   7   5   8      245.43      249.23      9.21 o 
   8   5   8       52.86       49.74      4.36 o 
 -12   6   8       11.81        9.03      3.32 o 
 -11   6   8       14.65       15.78      2.79 o 
 -10   6   8       72.37       79.66      4.98 o 
  -9   6   8       27.80       30.98      3.56 o 
  -8   6   8       82.12       79.67      7.26 o 
  -7   6   8      169.39      161.71      4.68 o 
  -6   6   8       85.46       79.70      3.65 o 
  -5   6   8      385.64      359.65     12.23 o 
  -4   6   8      151.52      147.00      5.24 o 
  -3   6   8       29.57       30.26      2.42 o 
  -2   6   8      274.61      295.25      9.78 o 
  -1   6   8      919.98      905.23     18.40 o 
   0   6   8      121.70      122.95      4.89 o 
   1   6   8       54.55       57.98      3.85 o 
   2   6   8      279.92      265.83      8.05 o 
   3   6   8       74.20       76.72      4.64 o 
   4   6   8       36.30       28.71      3.17 o 
   5   6   8       96.14      104.16      5.61 o 
   6   6   8      102.33      108.33     10.42 o 
   7   6   8       63.50       58.36      7.06 o 
 -11   7   8       19.23       17.63      3.85 o 
 -10   7   8        9.59        5.39      2.82 o 
  -9   7   8       67.66       63.30      4.50 o 
  -8   7   8       10.18       10.01      2.05 o 
  -7   7   8        4.20        5.03      1.65 o 
  -6   7   8      123.90      136.31      4.68 o 
  -5   7   8      162.37      166.50      5.44 o 
  -4   7   8       74.34       74.62      3.59 o 
  -3   7   8       31.85       27.05      3.35 o 
  -2   7   8       18.65       21.17      2.67 o 
  -1   7   8      231.95      217.57      6.69 o 
   0   7   8       25.21       21.08      2.64 o 
   1   7   8      238.01      215.12      6.85 o 
   2   7   8       71.66       74.71      4.67 o 
   3   7   8       49.88       43.28      3.73 o 
   4   7   8       45.37       49.93      4.16 o 
   5   7   8       44.19       41.16      3.88 o 
   6   7   8       19.42       19.17      3.42 o 
  -9   8   8       64.37       68.65      7.19 o 
  -8   8   8      233.67      244.71      9.91 o 
  -7   8   8       23.06       17.89      2.40 o 
  -6   8   8        0.72        1.52      1.59 o 
  -5   8   8       60.24       62.35      4.21 o 
  -4   8   8       27.94       28.73      3.10 o 
  -3   8   8       17.79       16.12      2.55 o 
  -2   8   8       47.64       39.00      3.48 o 
  -1   8   8       54.50       53.19      4.09 o 
   0   8   8       19.54       22.94      3.06 o 
   1   8   8       27.56       29.97      3.34 o 
   2   8   8       38.30       41.09      3.86 o 
   3   8   8       16.90       12.95      2.73 o 
   4   8   8        4.83        4.93      2.64 o 
  -7   9   8      272.60      320.11     17.27 o 
  -6   9   8       12.14       15.89      2.74 o 
  -5   9   8       80.21       87.45      5.26 o 
  -4   9   8       29.90       29.74      4.64 o 
  -3   9   8       94.08       93.71      5.44 o 
  -2   9   8       15.71       15.99      2.81 o 
  -1   9   8      228.66      233.53      7.74 o 
   0   9   8       46.78       47.39      4.14 o 
   1   9   8       23.53       20.55      3.14 o 
   2   9   8        2.75        0.64      2.06 o 
 -14   0   9       84.11      100.70     14.37 o 
 -13   0   9        4.59        4.29      2.97 o 
 -12   0   9        1.62       -0.33      2.45 o 
 -11   0   9        4.31        1.58      2.43 o 
 -10   0   9      432.22      420.59     13.46 o 
  -9   0   9      274.18      273.73      9.83 o 
  -8   0   9      603.78      574.01     15.59 o 
  -7   0   9      768.47      748.07     14.24 o 
  -6   0   9       27.22       34.68      2.53 o 
  -5   0   9      174.87      173.41      7.30 o 
  -4   0   9       23.87       25.88      2.06 o 
  -3   0   9      462.72      427.43      8.69 o 
  -2   0   9        0.05        0.48      0.89 o 
  -1   0   9       10.13       11.74      1.51 o 
   0   0   9        6.31        3.50      1.33 o 
   1   0   9        1.02        5.44      1.98 o 
   2   0   9        0.30       -1.32      1.37 o 
   3   0   9      178.15      179.07      5.98 o 
   4   0   9        0.00        0.76      1.57 o 
   5   0   9      101.59       91.77      6.37 o 
   6   0   9       55.19       58.74      5.81 o 
   7   0   9       30.49       28.91      6.56 o 
   8   0   9       92.75       89.16     10.55 o 
 -14   1   9       61.37       65.58      5.63 o 
 -13   1   9      146.52      155.98      6.15 o 
 -12   1   9      103.50      110.70      5.40 o 
 -11   1   9      240.88      234.31      8.50 o 
 -10   1   9      118.18      122.41      5.62 o 
  -9   1   9      403.19      399.43      8.90 o 
  -8   1   9       46.00       47.06      3.10 o 
  -7   1   9      475.45      483.34      7.25 o 
  -6   1   9      199.19      205.37      4.36 o 
  -5   1   9      171.86      179.57      3.61 o 
  -4   1   9      102.89       92.51      2.39 o 
  -3   1   9       36.08       32.03      2.01 o 
  -2   1   9      825.93      812.57     14.30 o 
  -1   1   9      132.75      135.56      3.46 o 
   0   1   9       96.85      108.76      3.20 o 
   1   1   9      282.83      307.66      5.23 o 
   2   1   9       42.65       46.44      2.22 o 
   3   1   9      456.84      441.93      7.49 o 
   4   1   9      267.87      259.91     14.46 o 
   5   1   9       89.58       98.75      5.40 o 
   6   1   9        3.28        1.08      2.38 o 
   7   1   9        9.99        7.61      3.78 o 
   8   1   9      213.44      225.23      8.81 o 
 -14   2   9       19.89       20.30      3.11 o 
 -13   2   9       82.73       77.00      7.80 o 
 -12   2   9        9.76       11.62      2.39 o 
 -11   2   9      211.83      197.20      6.40 o 
 -10   2   9      385.64      334.57      8.35 o 
  -9   2   9      750.57      696.76     13.21 o 
  -8   2   9      168.60      157.60      5.05 o 
  -7   2   9      469.68      498.63      8.19 o 
  -6   2   9       37.62       36.42      1.94 o 
  -5   2   9      122.43      133.28      3.15 o 
  -4   2   9      245.90      248.16      4.34 o 
  -3   2   9       42.61       42.35      2.26 o 
  -2   2   9      224.47      277.09      9.33 o 
  -1   2   9      410.62      414.97     10.85 o 
   0   2   9      101.74       96.11      3.10 o 
   1   2   9      489.91      533.85      8.71 o 
   2   2   9      995.76     1064.20     17.47 o 
   3   2   9      379.50      369.14      8.37 o 
   4   2   9      236.93      181.62     22.61 o 
   5   2   9       17.52       16.14      2.42 o 
   6   2   9      145.28      146.55      5.53 o 
   7   2   9      130.11      145.27      5.78 o 
   8   2   9      116.13      118.63      7.21 o 
   9   2   9       52.47       70.39     11.26 o 
 -14   3   9       38.80       38.85      4.48 o 
 -13   3   9       17.72       16.71      2.90 o 
 -12   3   9       36.69       35.36      3.39 o 
 -11   3   9      220.53      236.48      8.42 o 
 -10   3   9       25.29       26.59      3.57 o 
  -9   3   9      200.28      190.86      5.95 o 
  -8   3   9        3.14        3.27      1.60 o 
  -7   3   9      268.43      286.86      5.35 o 
  -6   3   9      228.96      216.87      4.44 o 
  -5   3   9     1188.51     1176.91     14.89 o 
  -4   3   9      114.77      120.42      3.60 o 
  -3   3   9      371.67      385.69      6.96 o 
  -2   3   9      248.55      234.16      5.60 o 
  -1   3   9       26.99       26.28      1.90 o 
   0   3   9      254.53      261.72      8.68 o 
   1   3   9      146.07      150.25      4.91 o 
   2   3   9       59.42       50.63      3.41 o 
   3   3   9      124.38      138.02      5.10 o 
   4   3   9       50.44       27.37     10.04 o 
   5   3   9       75.36       72.76      4.41 o 
   6   3   9       33.91       31.56      3.25 o 
   7   3   9       51.38       51.52      4.09 o 
   8   3   9        4.60        3.22      2.29 o 
 -13   4   9       48.14       26.71      8.50 o 
 -12   4   9      154.91      150.22      6.09 o 
 -11   4   9      106.34      117.64      5.63 o 
 -10   4   9       36.27       40.25      3.41 o 
  -9   4   9      100.36      105.55      4.81 o 
  -8   4   9       51.05       50.16      3.25 o 
  -7   4   9       78.07       70.48      2.97 o 
  -6   4   9        9.79       12.88      1.55 o 
  -5   4   9      443.89      468.72      8.57 o 
  -4   4   9      147.14      141.79      4.04 o 
  -3   4   9      185.63      188.78      5.76 o 
  -2   4   9       52.72       57.16      4.14 o 
  -1   4   9       31.93       27.41      2.66 o 
   0   4   9      107.46      103.57      4.28 o 
   1   4   9        2.52        1.47      1.55 o 
   2   4   9       75.04       71.07     10.29 o 
   3   4   9       22.52       22.95      2.65 o 
   4   4   9      274.78      275.16     10.75 o 
   5   4   9       33.38       42.53      4.20 o 
   6   4   9       18.29       21.91      2.98 o 
   7   4   9       14.29       17.28      3.35 o 
   8   4   9       26.34       27.08      3.55 o 
 -13   5   9      362.58      385.63     10.68 o 
 -12   5   9       12.20       16.97      2.84 o 
 -11   5   9      108.51       82.18     18.01 o 
 -10   5   9      142.76      145.86      5.80 o 
  -9   5   9        5.87        6.42      2.10 o 
  -8   5   9       78.82       81.86      4.20 o 
  -7   5   9      322.22      313.24      6.70 o 
  -6   5   9       97.97      107.35      3.76 o 
  -5   5   9     1318.18     1327.57     18.81 o 
  -4   5   9       21.29       19.30      2.17 o 
  -3   5   9      229.94      231.76      5.40 o 
  -2   5   9       70.15       78.45      4.14 o 
  -1   5   9      648.33      652.27     12.53 o 
   0   5   9       99.01      104.73      4.63 o 
   1   5   9       94.63       95.69      5.82 o 
   2   5   9       20.24       23.06      2.70 o 
   3   5   9       93.24       80.62      4.64 o 
   4   5   9        6.85        3.25      3.48 o 
   5   5   9      163.64      162.00      6.17 o 
   6   5   9       61.78       61.64      4.62 o 
   7   5   9       20.12       24.43      3.57 o 
 -12   6   9       43.78       49.40      6.39 o 
 -11   6   9       36.67       36.50      4.73 o 
 -10   6   9       98.83       94.03      8.80 o 
  -9   6   9       63.10       40.79     21.16 o 
  -8   6   9       27.17       36.62      3.22 o 
  -7   6   9      182.70      174.53      6.37 o 
  -6   6   9      415.66      400.49      8.08 o 
  -5   6   9       97.37       96.80      3.97 o 
  -4   6   9      599.01      604.40     14.30 o 
  -3   6   9       14.14       15.01      2.26 o 
  -2   6   9        0.48       -0.49      1.46 o 
  -1   6   9        2.67        2.14      1.83 o 
   0   6   9       88.68       88.68      4.81 o 
   1   6   9      135.01      133.22      5.29 o 
   2   6   9       13.23       11.19      2.35 o 
   3   6   9       19.37       16.27      2.65 o 
   4   6   9       14.56       10.59      2.46 o 
   5   6   9      231.12      219.83      8.75 o 
   6   6   9      186.46      203.73      8.75 o 
 -11   7   9      145.29      147.41      9.84 o 
 -10   7   9       22.15       24.52      3.77 o 
  -9   7   9        6.98        7.12      2.61 o 
  -8   7   9       27.86       25.74      2.94 o 
  -7   7   9      110.61      108.64      4.81 o 
  -6   7   9       59.19       67.11      4.08 o 
  -5   7   9        0.50        1.47      1.46 o 
  -4   7   9      147.53      155.21      5.68 o 
  -3   7   9      103.00      112.11      6.10 o 
  -2   7   9      234.17      223.55      6.90 o 
  -1   7   9       16.34       15.12      2.62 o 
   0   7   9      107.88       91.21      5.07 o 
   1   7   9      108.77      116.10      5.62 o 
   2   7   9        3.04        3.70      2.06 o 
   3   7   9       19.94       21.89      3.04 o 
   4   7   9       44.52       47.17      4.29 o 
   5   7   9       25.51       17.94      2.99 o 
  -9   8   9        5.42        6.90      2.82 o 
  -8   8   9       71.16       79.89      5.90 o 
  -7   8   9      155.08      179.49      5.70 o 
  -6   8   9       13.83        7.91      2.50 o 
  -5   8   9      113.16      137.41      5.79 o 
  -4   8   9      159.34      179.39      6.44 o 
  -3   8   9      262.97      266.86      7.89 o 
  -2   8   9      135.01      146.76      5.87 o 
  -1   8   9       12.15       11.36      2.50 o 
   0   8   9       14.21       18.00      2.82 o 
   1   8   9       68.93       66.91      4.69 o 
   2   8   9        1.76       -0.47      1.97 o 
   3   8   9       58.35       60.92      4.74 o 
  -7   9   9      135.17      144.92      6.23 o 
  -6   9   9       25.81       27.89      3.43 o 
  -5   9   9       35.74       41.31      5.29 o 
  -4   9   9      107.52      115.49      6.15 o 
  -3   9   9       59.63       64.80      4.72 o 
  -2   9   9      126.62      138.03      8.39 o 
  -1   9   9       61.90       70.66      4.99 o 
   0   9   9       70.84       65.13      4.88 o 
   1   9   9       10.31       11.98      2.83 o 
 -14   0  10       19.36       13.56      3.92 o 
 -13   0  10      389.89      374.92     24.17 o 
 -12   0  10       26.56       24.24      4.27 o 
 -11   0  10      282.92      303.53     11.48 o 
 -10   0  10      209.80      194.31      8.59 o 
  -9   0  10       11.05       10.29      2.83 o 
  -8   0  10       20.73       17.25      3.01 o 
  -7   0  10      166.55      181.99      5.57 o 
  -6   0  10       28.70       35.37      2.68 o 
  -5   0  10      197.03      191.88      6.41 o 
  -4   0  10      338.48      335.86      7.61 o 
  -3   0  10      320.02      328.84      7.78 o 
  -2   0  10      200.52      192.38      7.09 o 
  -1   0  10       97.54       99.21      5.07 o 
   0   0  10      499.71      555.59     14.42 o 
   1   0  10      543.21      528.95     14.02 o 
   2   0  10      186.68      195.89      8.54 o 
   3   0  10      386.32      361.84     11.07 o 
   4   0  10        6.42        0.38      1.92 o 
   5   0  10       56.66       52.99      8.05 o 
   6   0  10       57.21       63.95      8.85 o 
   7   0  10        7.15        9.25      5.46 o 
   8   0  10        2.11       -1.33      4.55 o 
 -14   1  10       19.42       28.26      3.47 o 
 -13   1  10       39.28       43.59      4.59 o 
 -12   1  10       76.78       70.49      4.53 o 
 -11   1  10      139.66      129.12      5.17 o 
 -10   1  10      187.60      191.49      7.57 o 
  -9   1  10      211.90      186.70      5.70 o 
  -8   1  10      317.03      325.86      7.54 o 
  -7   1  10      360.93      349.37      5.92 o 
  -6   1  10      322.60      330.23      6.06 o 
  -5   1  10      582.41      646.01      8.97 o 
  -4   1  10      466.32      474.11     12.28 o 
  -3   1  10      584.09      557.47      8.88 o 
  -2   1  10       79.06       87.11      3.91 o 
  -1   1  10      212.06      195.00      4.43 o 
   0   1  10      229.53      248.13      5.22 o 
   1   1  10       74.78       79.68      3.72 o 
   2   1  10       50.97       39.93      2.50 o 
   3   1  10       49.78       53.50      3.48 o 
   4   1  10       66.16       45.33     25.36 o 
   5   1  10      136.76      142.79      6.06 o 
   6   1  10       40.43       40.19      5.29 o 
   7   1  10      114.04      123.71      8.80 o 
   8   1  10      107.56      114.24      8.74 o 
 -14   2  10      198.21      186.23      7.09 o 
 -13   2  10      148.43      148.68      6.10 o 
 -12   2  10       93.58      102.83      5.53 o 
 -11   2  10      199.88      173.74      7.91 o 
 -10   2  10      313.22      296.36      7.81 o 
  -9   2  10      510.53      522.34     10.82 o 
  -8   2  10      691.54      671.91     12.56 o 
  -7   2  10       27.93       25.81      1.82 o 
  -6   2  10        8.70       16.49      1.94 o 
  -5   2  10      568.40      587.25     12.97 o 
  -4   2  10      393.56      447.74      7.79 o 
  -3   2  10      308.88      299.18      5.89 o 
  -2   2  10      232.70      233.06      8.02 o 
  -1   2  10       18.13       22.31      1.84 o 
   0   2  10       21.44       27.26      2.02 o 
   1   2  10      202.50      188.34      5.51 o 
   2   2  10      574.04      523.84     10.56 o 
   3   2  10      632.93      612.83     12.74 o 
   4   2  10       24.64       18.56     10.95 o 
   5   2  10       19.60       17.03      2.64 o 
   6   2  10        2.00       -2.10      1.79 o 
   7   2  10      111.56      110.79      8.59 o 
   8   2  10        8.36        8.78      3.92 o 
 -14   3  10       85.94       84.37      5.57 o 
 -13   3  10       45.42       46.00      4.05 o 
 -12   3  10       86.42       91.24      6.41 o 
 -11   3  10      114.19      108.40      5.35 o 
 -10   3  10      184.74      191.60      6.21 o 
  -9   3  10       37.01       28.05      2.76 o 
  -8   3  10      144.63      155.32      9.36 o 
  -7   3  10       14.62       11.24      1.94 o 
  -6   3  10      170.33      187.87      4.69 o 
  -5   3  10       55.08       43.73      2.60 o 
  -4   3  10      259.78      283.08      8.62 o 
  -3   3  10       16.60       22.07      2.16 o 
  -2   3  10      139.56      145.56      7.86 o 
  -1   3  10      418.29      431.80      9.46 o 
   0   3  10       30.85       29.27      2.67 o 
   1   3  10      275.95      274.11      7.07 o 
   2   3  10       10.59        9.29      2.02 o 
   3   3  10      366.42      318.68      8.14 o 
   4   3  10        1.30        2.57      2.14 o 
   5   3  10       76.05       80.45      4.82 o 
   6   3  10       53.93       51.93      4.12 o 
   7   3  10       56.02       52.53      4.34 o 
 -13   4  10      108.11      120.38      6.42 o 
 -12   4  10       89.38       96.95      5.61 o 
 -11   4  10      303.74      289.59      8.28 o 
 -10   4  10       81.69       78.99      4.65 o 
  -9   4  10       63.24       60.68      5.76 o 
  -8   4  10      612.80      615.14     14.36 o 
  -7   4  10      308.71      282.59      6.16 o 
  -6   4  10      114.53      128.71      4.17 o 
  -5   4  10      136.09      129.26      4.05 o 
  -4   4  10      140.96      138.03      4.09 o 
  -3   4  10       27.05       21.59      2.01 o 
  -2   4  10       33.53       28.15      2.18 o 
  -1   4  10      288.38      290.25      7.29 o 
   0   4  10      104.08      112.51      4.52 o 
   1   4  10      134.13      135.48     10.47 o 
   2   4  10      197.63      171.11      5.82 o 
   3   4  10       15.60       13.79      2.48 o 
   4   4  10       36.05       41.17      4.20 o 
   5   4  10      105.00       86.45      5.11 o 
   6   4  10      133.17      149.76      6.35 o 
   7   4  10       12.38        9.09      3.01 o 
 -12   5  10        1.62        2.52      2.60 o 
 -11   5  10      218.46      229.43      8.74 o 
 -10   5  10        7.14        8.91      2.67 o 
  -9   5  10      238.75      267.76      8.96 o 
  -8   5  10       86.48       93.78      4.57 o 
  -7   5  10      142.64      165.35      4.77 o 
  -6   5  10      627.35      588.19     14.30 o 
  -5   5  10       23.34       23.88      2.21 o 
  -4   5  10      328.61      310.85      6.67 o 
  -3   5  10       57.66       48.58      3.43 o 
  -2   5  10      833.22      815.70     14.80 o 
  -1   5  10      210.39      187.01      8.06 o 
   0   5  10      240.54      237.48      6.81 o 
   1   5  10      380.86      346.09     16.02 o 
   2   5  10      115.30      123.78      5.24 o 
   3   5  10        2.92        0.12      1.37 o 
   4   5  10       29.32       27.95      3.51 o 
   5   5  10      340.68      357.51      9.73 o 
   6   5  10      149.00      139.14      6.64 o 
 -12   6  10       19.21       18.02     10.95 o 
 -11   6  10       44.96       46.14      6.55 o 
 -10   6  10       12.27       15.68      3.18 o 
  -9   6  10      104.88      111.01      9.34 o 
  -8   6  10        8.78        8.70      2.10 o 
  -7   6  10      108.64       87.79      4.11 o 
  -6   6  10      289.77      327.56      7.31 o 
  -5   6  10      196.87      186.48      5.23 o 
  -4   6  10      325.99      329.80      8.34 o 
  -3   6  10       18.80       18.57      2.44 o 
  -2   6  10       65.16       63.75      4.05 o 
  -1   6  10      150.10      154.74      5.68 o 
   0   6  10       69.83       63.33      4.20 o 
   1   6  10      111.68      109.78      5.59 o 
   2   6  10        9.84       11.86      2.46 o 
   3   6  10        6.03        3.14      2.11 o 
   4   6  10       33.92       30.13      4.12 o 
   5   6  10       50.98       43.75     11.60 o 
 -10   7  10       82.29       76.33     25.95 o 
  -9   7  10       98.44       93.31     20.63 o 
  -8   7  10        7.57        5.69      2.52 o 
  -7   7  10       29.72       33.52      3.36 o 
  -6   7  10        5.22        3.65      2.01 o 
  -5   7  10        9.88        8.76      2.19 o 
  -4   7  10       43.32       45.51      3.68 o 
  -3   7  10      110.92      107.32      7.02 o 
  -2   7  10       10.17       11.90      2.45 o 
  -1   7  10       48.16       57.45      4.31 o 
   0   7  10      175.70      160.71      9.25 o 
   1   7  10        8.15        7.13      2.34 o 
   2   7  10      205.45      210.01      7.28 o 
   3   7  10       90.72       92.25      5.66 o 
   4   7  10       31.32       30.65      3.74 o 
  -9   8  10        9.03       10.15      3.53 o 
  -8   8  10        6.91       10.54      2.87 o 
  -7   8  10       52.42       62.87      5.05 o 
  -6   8  10       51.76       56.82      5.03 o 
  -5   8  10       31.10       37.72      3.59 o 
  -4   8  10       20.77       17.92      2.81 o 
  -3   8  10      144.51      166.94      6.34 o 
  -2   8  10       50.82       51.53      4.24 o 
  -1   8  10       31.09       30.53      3.39 o 
   0   8  10       32.82       30.05      3.48 o 
   1   8  10       14.36       14.54      2.86 o 
   2   8  10       21.45       17.18      3.05 o 
  -6   9  10       54.07       63.43      4.77 o 
  -5   9  10        8.41        8.12      2.72 o 
  -4   9  10      133.07      154.94      6.64 o 
  -3   9  10       43.34       47.20      6.20 o 
  -2   9  10       27.59       25.78      3.45 o 
  -1   9  10       72.56       83.80      5.58 o 
 -14   0  11        2.14       -0.50      2.77 o 
 -13   0  11       18.30       26.18      6.78 o 
 -12   0  11       44.92       48.95      5.47 o 
 -11   0  11      100.47       93.91      8.14 o 
 -10   0  11       25.03       33.13      4.23 o 
  -9   0  11      488.60      468.89     14.09 o 
  -8   0  11        2.74        6.47      2.31 o 
  -7   0  11       34.74       36.04      2.97 o 
  -6   0  11      234.38      256.82      8.07 o 
  -5   0  11       19.08       25.56      5.83 o 
  -4   0  11       12.80       10.61      2.54 o 
  -3   0  11        0.68        2.69      1.91 o 
  -2   0  11      690.33      676.40     16.88 o 
  -1   0  11       48.36       52.74      4.42 o 
   0   0  11     1121.48     1072.42     24.39 o 
   1   0  11       13.29       16.06      3.46 o 
   2   0  11      337.85      324.87     10.50 o 
   3   0  11        5.82       12.42      4.69 o 
   4   0  11        1.59       -1.94      2.81 o 
   5   0  11        9.50       12.55      5.32 o 
   6   0  11       13.72       13.78      5.83 o 
   7   0  11       96.11       85.22     10.86 o 
 -14   1  11      163.83      153.81      6.51 o 
 -13   1  11      140.10      156.76      6.29 o 
 -12   1  11      105.60      110.80      5.75 o 
 -11   1  11      100.23       88.73      4.82 o 
 -10   1  11       56.70       46.99      4.01 o 
  -9   1  11       54.29       50.96      4.80 o 
  -8   1  11      402.33      419.39      9.25 o 
  -7   1  11      595.34      569.11     10.37 o 
  -6   1  11       35.17       34.07      2.26 o 
  -5   1  11      185.48      177.66      4.38 o 
  -4   1  11      111.59      113.32      3.43 o 
  -3   1  11     1005.26     1017.26     17.09 o 
  -2   1  11       44.97       43.24      2.87 o 
  -1   1  11       74.25       75.92      3.61 o 
   0   1  11      542.73      547.98     10.42 o 
   1   1  11      409.09      393.12      8.34 o 
   2   1  11      383.14      393.23     10.22 o 
   3   1  11      245.46      240.82      7.77 o 
   4   1  11       13.46       10.21      2.36 o 
   5   1  11       19.06       28.60      4.71 o 
   6   1  11      178.75      180.88      9.66 o 
   7   1  11       42.30       44.67      6.04 o 
 -14   2  11      129.28      121.70      9.27 o 
 -13   2  11       20.37       18.41      2.94 o 
 -12   2  11      144.13      137.41      5.66 o 
 -11   2  11       14.32       13.44      2.43 o 
 -10   2  11      480.76      476.19     10.57 o 
  -9   2  11      212.02      191.55      9.52 o 
  -8   2  11      212.31      209.61      8.73 o 
  -7   2  11      560.16      556.17      9.37 o 
  -6   2  11      291.17      251.19      5.72 o 
  -5   2  11       95.45       91.64      5.59 o 
  -4   2  11      398.48      397.12      7.45 o 
  -3   2  11      279.78      272.84     10.32 o 
  -2   2  11      397.13      381.74      7.13 o 
  -1   2  11      508.42      481.38     10.56 o 
   0   2  11      142.20      137.71      4.01 o 
   1   2  11       62.92       67.10      3.81 o 
   2   2  11       85.97      102.54      7.52 o 
   3   2  11      625.30      619.19     14.33 o 
   4   2  11       46.17       37.63      6.07 o 
   5   2  11        9.74       14.02      3.27 o 
   6   2  11       57.49       57.16      6.37 o 
   7   2  11       73.35       83.39      9.72 o 
 -14   3  11       50.12       55.30      5.36 o 
 -13   3  11       49.03       51.16      6.31 o 
 -12   3  11        3.10        4.15      2.40 o 
 -11   3  11       11.53        9.19      3.00 o 
 -10   3  11       78.91       89.04      5.71 o 
  -9   3  11        9.41        1.73      2.81 o 
  -8   3  11      386.91      368.44     10.15 o 
  -7   3  11      119.76      115.18      3.79 o 
  -6   3  11      322.77      304.98      7.58 o 
  -5   3  11      326.92      314.58      7.29 o 
  -4   3  11      269.19      268.43      6.28 o 
  -3   3  11      355.35      369.05      7.17 o 
  -2   3  11      189.11      177.79      4.64 o 
  -1   3  11        7.37        7.29      1.78 o 
   0   3  11      169.61      154.29      5.19 o 
   1   3  11       17.60       18.97      2.41 o 
   2   3  11       18.05       16.69      2.45 o 
   3   3  11       34.58       37.88      3.42 o 
   4   3  11       80.76       76.75      9.88 o 
   5   3  11      182.57      189.39      7.65 o 
   6   3  11       37.39       43.51      4.55 o 
   7   3  11       76.27       89.06      8.16 o 
 -13   4  11       52.91       62.81      5.55 o 
 -12   4  11       22.37       24.42      5.19 o 
 -11   4  11       77.69       72.55      5.47 o 
 -10   4  11        2.89        5.41      2.98 o 
  -9   4  11       35.66       40.75      4.05 o 
  -8   4  11       85.62       96.90      5.74 o 
  -7   4  11       10.73        4.52      1.68 o 
  -6   4  11       45.76       48.07      2.88 o 
  -5   4  11       69.09       55.39      4.87 o 
  -4   4  11       14.14       17.71      2.20 o 
  -3   4  11      211.87      220.11      5.36 o 
  -2   4  11       11.31        9.34      1.96 o 
  -1   4  11      213.09      209.55      7.21 o 
   0   4  11      139.90      123.75     10.91 o 
   1   4  11      186.19      178.58      5.97 o 
   2   4  11      113.63      113.21      8.01 o 
   3   4  11      129.31      137.02      5.63 o 
   4   4  11       68.85       72.64      4.76 o 
   5   4  11      134.54      130.68      7.09 o 
   6   4  11       11.37       10.69      3.16 o 
 -12   5  11       52.06       56.61      5.30 o 
 -11   5  11       35.56       38.06      5.23 o 
 -10   5  11       15.59       15.64      2.99 o 
  -9   5  11        3.38        0.68      1.95 o 
  -8   5  11       10.64       10.53      2.67 o 
  -7   5  11       51.29       53.63      3.21 o 
  -6   5  11       68.94       80.88      5.75 o 
  -5   5  11       15.33       19.04      3.61 o 
  -4   5  11      157.10      139.25      5.14 o 
  -3   5  11       28.38       30.55      2.93 o 
  -2   5  11       90.40       70.03      4.83 o 
  -1   5  11      401.52      369.95      9.64 o 
   0   5  11       39.71       41.75      3.48 o 
   1   5  11       48.97       45.17      5.00 o 
   2   5  11       40.58       37.43      4.10 o 
   3   5  11       99.92       93.55      5.36 o 
   4   5  11       55.91       57.38      5.29 o 
   5   5  11        8.55        6.11      2.58 o 
 -11   6  11       70.73       83.65      6.28 o 
 -10   6  11       97.14      116.08      7.11 o 
  -9   6  11        6.08        4.58      2.38 o 
  -8   6  11       76.74       75.45      5.49 o 
  -7   6  11       17.43       20.00      2.34 o 
  -6   6  11       23.20       22.79      2.62 o 
  -5   6  11       48.33       39.56      3.37 o 
  -4   6  11       68.40       71.65      4.65 o 
  -3   6  11       91.32       74.88     10.93 o 
  -2   6  11        5.85        4.53      1.92 o 
  -1   6  11       60.51       70.04      4.41 o 
   0   6  11      181.27      183.14      8.38 o 
   1   6  11      171.30      177.36      7.92 o 
   2   6  11       90.89       86.31      5.23 o 
   3   6  11       34.86       43.30      4.64 o 
   4   6  11      150.26      161.94      8.46 o 
 -10   7  11       10.58       14.97      3.36 o 
  -9   7  11        8.74       13.61      3.21 o 
  -8   7  11       11.76       14.33      3.16 o 
  -7   7  11       17.18       16.37      2.34 o 
  -6   7  11       13.64       14.74      2.56 o 
  -5   7  11       23.00       22.27      3.89 o 
  -4   7  11       40.72       51.07      4.00 o 
  -3   7  11       67.63       63.22      5.05 o 
  -2   7  11       50.72       50.64      4.04 o 
  -1   7  11       75.64       76.11      4.91 o 
   0   7  11       42.04       37.27      3.65 o 
   1   7  11       23.85       24.10      4.93 o 
   2   7  11        6.89        4.59      2.36 o 
   3   7  11       85.64       85.56      5.53 o 
  -8   8  11        7.24        4.90      3.70 o 
  -7   8  11       30.99       33.43      3.62 o 
  -6   8  11        1.99        3.85      2.12 o 
  -5   8  11       57.63       55.89      5.67 o 
  -4   8  11       69.91       77.93      5.09 o 
  -3   8  11       11.21       12.63      2.65 o 
  -2   8  11       27.77       22.63      3.98 o 
  -1   8  11       77.91       82.52      5.35 o 
   0   8  11       52.36       62.27      4.78 o 
   1   8  11       34.51       31.86      3.78 o 
 -14   0  12       26.75       39.29      5.76 o 
 -13   0  12      119.30      122.13      8.21 o 
 -12   0  12        3.41        0.69      2.51 o 
 -11   0  12       70.03       65.24      6.01 o 
 -10   0  12        8.41       10.66      3.46 o 
  -9   0  12      863.99      920.15     33.05 o 
  -8   0  12      333.99      292.83     15.04 o 
  -7   0  12       25.10       24.41      3.48 o 
  -6   0  12      243.93      153.83      9.76 o 
  -5   0  12      311.32      307.76     10.21 o 
  -4   0  12       12.06       12.06      2.80 o 
  -3   0  12        0.26        2.48      2.16 o 
  -2   0  12      516.17      528.06     14.54 o 
  -1   0  12      698.46      726.74     18.37 o 
   0   0  12       33.89       32.56      4.43 o 
   1   0  12       21.84       21.55      4.20 o 
   2   0  12      878.90      845.97     31.88 o 
   3   0  12        0.53       -0.50      3.54 o 
   4   0  12       11.58        3.39      4.40 o 
   5   0  12       83.88      112.73     12.27 o 
   6   0  12      387.21      421.82     22.28 o 
 -14   1  12      168.62      190.08     10.51 o 
 -13   1  12       17.09       18.56      3.41 o 
 -12   1  12       69.12       61.45      5.02 o 
 -11   1  12       95.99       83.48      5.74 o 
 -10   1  12      389.23      383.74     10.74 o 
  -9   1  12       68.98       88.07      5.25 o 
  -8   1  12       18.70       17.04      2.57 o 
  -7   1  12      397.53      383.71      8.21 o 
  -6   1  12     1072.38     1058.86     17.19 o 
  -5   1  12       96.48       99.69      5.84 o 
  -4   1  12      354.87      356.47      7.92 o 
  -3   1  12      144.52      145.88      4.85 o 
  -2   1  12      915.70      917.19     15.49 o 
  -1   1  12        2.34        1.37      1.47 o 
   0   1  12       58.21       57.99      3.44 o 
   1   1  12      192.75      206.58     13.22 o 
   2   1  12      151.89      147.08      6.90 o 
   3   1  12       25.80       25.92      3.59 o 
   4   1  12      116.26      118.49     14.16 o 
   5   1  12      105.22       91.06      9.92 o 
   6   1  12       74.25       81.59      9.39 o 
 -14   2  12      106.94      118.20      7.53 o 
 -13   2  12       59.20       54.12      5.12 o 
 -12   2  12       34.49       34.92      4.05 o 
 -11   2  12      166.76      158.14      6.94 o 
 -10   2  12       30.06       28.23      3.81 o 
  -9   2  12      740.60      724.28     16.20 o 
  -8   2  12      209.54      180.01      6.62 o 
  -7   2  12      477.01      446.62     10.64 o 
  -6   2  12      406.28      373.21      7.30 o 
  -5   2  12      488.20      502.59     14.62 o 
  -4   2  12      608.88      529.56     31.70 o 
  -3   2  12      204.20      206.40      5.80 o 
  -2   2  12       68.68       66.44      4.62 o 
  -1   2  12       63.41       57.08      3.44 o 
   0   2  12      113.84      112.63      5.26 o 
   1   2  12       64.55       60.96      4.56 o 
   2   2  12       57.15       44.57      8.63 o 
   3   2  12       37.37       41.15      4.05 o 
   4   2  12       17.30       22.74      3.42 o 
   5   2  12       61.31       58.15      7.03 o 
   6   2  12        4.28       -3.94      2.93 o 
 -13   3  12       36.42       36.61      5.49 o 
 -12   3  12       65.82       61.10      5.22 o 
 -11   3  12       69.50       59.70      5.01 o 
 -10   3  12       77.40       72.98      6.19 o 
  -9   3  12      128.13      105.60      5.84 o 
  -8   3  12      279.58      292.08      8.93 o 
  -7   3  12       51.34       57.63      3.15 o 
  -6   3  12      340.63      323.20      6.83 o 
  -5   3  12      123.12      126.75      4.06 o 
  -4   3  12      199.50      182.31      4.82 o 
  -3   3  12      239.28      244.42      5.70 o 
  -2   3  12       79.96       84.17      4.76 o 
  -1   3  12      130.65      110.49      5.39 o 
   0   3  12      140.25      134.61      5.88 o 
   1   3  12       87.27       77.96      7.65 o 
   2   3  12       16.60       18.57      3.03 o 
   3   3  12       53.14       57.03      4.79 o 
   4   3  12       86.01       90.01      6.03 o 
   5   3  12       16.78       12.44      4.81 o 
   6   3  12        5.45        5.48      3.76 o 
 -13   4  12       76.82       73.28      6.01 o 
 -12   4  12       10.08       18.67      4.56 o 
 -11   4  12       92.65       86.01      7.53 o 
 -10   4  12      107.92      124.69      8.03 o 
  -9   4  12        2.16        5.36      2.29 o 
  -8   4  12      176.17      182.07      7.05 o 
  -7   4  12       21.24       17.96      2.40 o 
  -6   4  12       42.47       48.65      3.46 o 
  -5   4  12        7.34        9.11      1.87 o 
  -4   4  12      171.98      169.73      5.39 o 
  -3   4  12       24.13       21.82      2.53 o 
  -2   4  12      186.01      180.31      7.02 o 
  -1   4  12      137.50      133.92      5.10 o 
   0   4  12       38.37       31.46      3.27 o 
   1   4  12       57.97       64.09      4.26 o 
   2   4  12       37.41       37.08      4.02 o 
   3   4  12       54.03       47.02      5.66 o 
   4   4  12        8.69        5.98      2.63 o 
   5   4  12       22.69        7.61      6.71 o 
 -12   5  12       39.85       46.64      5.24 o 
 -11   5  12        5.11       -0.86      2.26 o 
 -10   5  12       25.80       34.93      4.21 o 
  -9   5  12       82.64       88.67      5.96 o 
  -8   5  12        1.58        0.56      2.66 o 
  -7   5  12       68.08       71.57      4.24 o 
  -6   5  12       60.78       56.86      4.92 o 
  -5   5  12        1.81       -0.52      1.58 o 
  -4   5  12       36.33       33.36      3.35 o 
  -3   5  12       61.77       73.67      4.37 o 
  -2   5  12       78.42       72.40      4.39 o 
  -1   5  12       84.29       80.42      5.44 o 
   0   5  12       32.96       28.28      3.12 o 
   1   5  12       40.84       38.17      3.99 o 
   2   5  12      124.52      124.28      5.76 o 
   3   5  12      136.78      137.26      6.42 o 
   4   5  12        2.78        2.11      2.51 o 
 -11   6  12       48.32       46.16      5.00 o 
 -10   6  12       21.93       25.44      3.86 o 
  -9   6  12      145.49      149.97      7.26 o 
  -8   6  12       17.55       19.99      3.21 o 
  -7   6  12        6.62       11.07      2.06 o 
  -6   6  12       33.66       30.88      3.12 o 
  -5   6  12       74.27       60.30      4.14 o 
  -4   6  12       74.63       70.05      4.49 o 
  -3   6  12       50.69       42.71      4.26 o 
  -2   6  12        9.39       12.61      2.63 o 
  -1   6  12      178.58      176.58      6.44 o 
   0   6  12       37.19       35.43      3.53 o 
   1   6  12      125.80      135.32      8.92 o 
   2   6  12       10.17       14.00      2.83 o 
   3   6  12        8.00        7.14      2.35 o 
  -9   7  12       41.85       47.47      4.84 o 
  -8   7  12      113.08      109.72      6.95 o 
  -7   7  12       17.53       22.78      2.99 o 
  -6   7  12       59.09       56.34      4.20 o 
  -5   7  12       92.98       98.60      5.50 o 
  -4   7  12        9.24        5.64      2.15 o 
  -3   7  12       66.11       61.55      7.47 o 
  -2   7  12        6.86        4.87      2.16 o 
  -1   7  12       26.07       23.34      3.22 o 
   0   7  12       15.56       11.60      2.71 o 
   1   7  12       29.81       33.09      3.79 o 
   2   7  12        1.60        3.50      2.77 o 
  -7   8  12        7.70       10.60      3.15 o 
  -6   8  12       71.16       86.51      5.49 o 
  -5   8  12       12.99       16.03      2.88 o 
  -4   8  12       64.42       82.13      5.40 o 
  -3   8  12       15.08       15.66      2.92 o 
  -2   8  12       88.73       86.58      5.56 o 
  -1   8  12       87.78       81.80      5.44 o 
 -14   0  13      135.52      142.39     14.05 o 
 -13   0  13       53.91       48.03      8.36 o 
 -12   0  13       28.65       28.19      6.43 o 
 -11   0  13       33.84       40.33      7.04 o 
 -10   0  13        9.85       16.54      5.12 o 
  -9   0  13      163.07      136.51     10.55 o 
  -8   0  13        0.42       -0.67      2.78 o 
  -7   0  13      141.94      135.72      9.16 o 
  -6   0  13       96.19      114.98      6.13 o 
  -5   0  13       35.73       36.92      4.09 o 
  -4   0  13        0.58        1.56      2.27 o 
  -3   0  13      128.33      150.20      7.09 o 
  -2   0  13       40.71       38.78      4.21 o 
  -1   0  13      351.99      389.33     25.22 o 
   0   0  13      565.76      490.31     26.90 o 
   1   0  13       82.75       78.10      5.92 o 
   2   0  13       52.56       56.23      8.57 o 
   3   0  13        0.10        0.62      4.12 o 
   4   0  13        3.94        6.28      5.00 o 
   5   0  13        0.32       -3.59      2.57 o 
 -13   1  13       80.26       87.58      9.98 o 
 -12   1  13       57.91       64.50      6.37 o 
 -11   1  13       71.74       72.96      6.72 o 
 -10   1  13       11.90       16.76      3.59 o 
  -9   1  13      123.92      123.15      7.08 o 
  -8   1  13      208.04       82.41    101.26 o 
  -7   1  13      232.64      235.46      6.34 o 
  -6   1  13      196.99      184.81     11.45 o 
  -5   1  13      329.11      318.93      7.57 o 
  -4   1  13      208.68      197.71      6.74 o 
  -3   1  13      828.06      814.62     15.53 o 
  -2   1  13      521.89      512.67     10.38 o 
  -1   1  13      140.85      118.80      5.33 o 
   0   1  13      183.76      222.83      7.64 o 
   1   1  13      103.52       98.20      6.16 o 
   2   1  13       83.13       83.83      5.19 o 
   3   1  13       29.58       27.19      5.19 o 
   4   1  13       48.70       47.59     13.07 o 
   5   1  13       26.62       10.45      8.24 o 
 -13   2  13       32.44       34.97      4.31 o 
 -12   2  13      112.80      110.86     10.11 o 
 -11   2  13       60.24       59.61      4.92 o 
 -10   2  13        0.88        2.53      2.25 o 
  -9   2  13      267.58      131.07    115.89 o 
  -8   2  13       30.36       35.70     10.09 o 
  -7   2  13       87.79       85.54      4.27 o 
  -6   2  13      323.96      315.93      7.80 o 
  -5   2  13      267.94      235.11      6.45 o 
  -4   2  13      334.67      337.98      9.17 o 
  -3   2  13      112.27      129.56      5.86 o 
  -2   2  13      116.34      131.02      8.35 o 
  -1   2  13      124.11      117.37      5.76 o 
   0   2  13        0.81       -0.27      1.87 o 
   1   2  13      111.21       98.03      5.96 o 
   2   2  13       88.82      102.90      5.90 o 
   3   2  13       43.14       42.45      4.31 o 
   4   2  13       43.71       47.37      6.10 o 
   5   2  13       78.36       10.88     13.36 o 
 -13   3  13       87.71      104.54      7.36 o 
 -12   3  13      108.89      106.59      6.80 o 
 -11   3  13       39.62       30.03      3.89 o 
 -10   3  13       20.65       14.30      7.73 o 
  -9   3  13       70.28       74.25      5.52 o 
  -8   3  13      213.87      206.38      7.44 o 
  -7   3  13      331.73      341.74      7.27 o 
  -6   3  13       10.08        9.44      1.95 o 
  -5   3  13      115.63      111.76      4.47 o 
  -4   3  13      283.45      255.23      7.78 o 
  -3   3  13       40.50       31.27      4.48 o 
  -2   3  13        4.81        5.36      2.71 o 
  -1   3  13       12.63       11.62      2.66 o 
   0   3  13      235.74      225.76      7.99 o 
   1   3  13       39.43       29.84      5.44 o 
   2   3  13      223.41      212.94      8.09 o 
   3   3  13        5.00        4.35      2.44 o 
   4   3  13        4.25       -1.34      2.11 o 
   5   3  13       11.54        0.05      3.14 o 
 -12   4  13       31.35       40.03      5.76 o 
 -11   4  13      191.93      194.97     14.15 o 
 -10   4  13       83.51       76.07      5.63 o 
  -9   4  13       29.71       27.33      3.58 o 
  -8   4  13       68.92       76.53      5.31 o 
  -7   4  13      256.62      257.78     10.70 o 
  -6   4  13        5.73        4.52      1.59 o 
  -5   4  13      219.65      211.51      5.62 o 
  -4   4  13       55.51       61.68      4.66 o 
  -3   4  13      112.83       98.94      5.87 o 
  -2   4  13        0.55       -1.58      1.80 o 
  -1   4  13       24.87       25.10      4.35 o 
   0   4  13       82.43       71.54      5.27 o 
   1   4  13        4.16        1.86      2.19 o 
   2   4  13      140.35      149.50      7.18 o 
   3   4  13       35.80       36.39      4.30 o 
   4   4  13       23.54       24.14      3.94 o 
 -11   5  13      126.53      139.17      7.66 o 
 -10   5  13       10.80       16.80      5.36 o 
  -9   5  13        5.71        4.80      3.14 o 
  -8   5  13       61.82       63.07     15.88 o 
  -7   5  13       24.40       32.41      3.75 o 
  -6   5  13       50.12       55.25      3.86 o 
  -5   5  13       17.88       15.93      2.90 o 
  -4   5  13       40.99       34.60      3.74 o 
  -3   5  13       20.08       23.95      3.34 o 
  -2   5  13       73.02       66.43      4.38 o 
  -1   5  13      160.71      173.25      7.30 o 
   0   5  13      209.72      207.10      8.14 o 
   1   5  13      103.35       83.34     20.17 o 
   2   5  13       37.40       38.73      4.46 o 
   3   5  13       15.66       17.16      3.47 o 
 -10   6  13       27.50       22.12      3.67 o 
  -9   6  13       74.68       76.85      5.89 o 
  -8   6  13        3.39        3.75      2.37 o 
  -7   6  13       60.06       70.96      4.54 o 
  -6   6  13        4.71        6.50      2.15 o 
  -5   6  13       54.77       64.00      4.47 o 
  -4   6  13        0.52       -0.67      1.74 o 
  -3   6  13      108.40      104.52      6.47 o 
  -2   6  13       61.04       57.40      4.41 o 
  -1   6  13       71.32       73.47      5.60 o 
   0   6  13       21.22       21.17      3.70 o 
   1   6  13       93.77      100.28      6.71 o 
   2   6  13       39.38       44.43      4.83 o 
  -8   7  13       29.91       40.01      8.11 o 
  -7   7  13       68.49       87.69      6.71 o 
  -6   7  13      145.00      147.04      6.67 o 
  -5   7  13      126.16      139.06      7.19 o 
  -4   7  13       64.81       74.31      4.99 o 
  -3   7  13       14.22       12.21      2.62 o 
  -2   7  13        6.29        5.59      2.37 o 
  -1   7  13        8.50       11.19      2.71 o 
   0   7  13       16.72       15.76      3.06 o 
 -13   0  14       57.79       62.09      9.50 o 
 -12   0  14       57.43       59.70      8.82 o 
 -11   0  14       37.93       28.82      6.46 o 
 -10   0  14        7.38       15.02      5.17 o 
  -9   0  14      106.94      100.72     10.36 o 
  -8   0  14      136.22      131.45     10.28 o 
  -7   0  14      331.94      338.06     15.49 o 
  -6   0  14       61.09       81.59      6.23 o 
  -5   0  14       41.87       49.99      7.10 o 
  -4   0  14       92.42       81.69      6.10 o 
  -3   0  14       20.62       21.26      3.57 o 
  -2   0  14      217.64      210.38      8.82 o 
  -1   0  14        0.71        2.18      2.29 o 
   0   0  14       31.81       35.22      4.42 o 
   1   0  14      146.93      130.58     12.70 o 
   2   0  14       72.81       76.81     10.29 o 
   3   0  14      125.79      153.48     14.67 o 
   4   0  14       40.45       44.98      8.81 o 
 -13   1  14       77.82       73.77      7.29 o 
 -12   1  14        9.05        5.68      3.13 o 
 -11   1  14        6.37        5.99      3.06 o 
 -10   1  14        6.43        2.50      2.57 o 
  -9   1  14      137.91      130.71      7.76 o 
  -8   1  14      248.51      225.53      9.65 o 
  -7   1  14      217.37      217.31      8.20 o 
  -6   1  14       16.07       21.84      2.92 o 
  -5   1  14      130.92      137.60      5.00 o 
  -4   1  14      343.48      373.39      8.68 o 
  -3   1  14       37.85       37.55      4.13 o 
  -2   1  14      247.25      260.65      7.03 o 
  -1   1  14      244.58      233.57      8.02 o 
   0   1  14       15.45       15.35      2.80 o 
   1   1  14       56.17       67.66      6.00 o 
   2   1  14        7.51        4.63      3.16 o 
   3   1  14       34.68       33.84      7.54 o 
   4   1  14      138.36      125.54     13.93 o 
 -13   2  14       23.30       21.30      8.49 o 
 -12   2  14        7.60        8.96      3.51 o 
 -11   2  14       18.93       19.95      4.16 o 
 -10   2  14      106.41       90.70     10.01 o 
  -9   2  14      286.45      273.08     11.10 o 
  -8   2  14      111.29       90.70      6.86 o 
  -7   2  14       19.71       18.76      2.48 o 
  -6   2  14        9.97       14.64      2.30 o 
  -5   2  14      217.72      213.44      7.21 o 
  -4   2  14       23.80       22.48      2.58 o 
  -3   2  14       13.57       13.15      2.26 o 
  -2   2  14      169.90      178.62      8.82 o 
  -1   2  14       38.20       39.98      5.21 o 
   0   2  14        5.26        3.93      2.26 o 
   1   2  14       42.06       52.14      4.67 o 
   2   2  14       13.85       12.54      2.99 o 
   3   2  14       28.05       35.41      5.45 o 
   4   2  14      117.10      116.56     11.37 o 
 -12   3  14       14.72       15.16      4.10 o 
 -11   3  14      340.95      305.40     46.30 o 
 -10   3  14      213.21      205.19      9.85 o 
  -9   3  14        2.72        4.78      2.86 o 
  -8   3  14        4.24        6.70      2.94 o 
  -7   3  14      344.51      342.81     14.54 o 
  -6   3  14       63.63       54.87      3.70 o 
  -5   3  14      188.62      187.53      7.80 o 
  -4   3  14      218.02      210.07      6.28 o 
  -3   3  14      271.82      222.62     20.63 o 
  -2   3  14        1.57       -2.60      1.73 o 
  -1   3  14       12.90       12.54      2.79 o 
   0   3  14       19.86       15.31      3.01 o 
   1   3  14        4.32        5.41      2.45 o 
   2   3  14       82.39       78.06      5.77 o 
   3   3  14       40.13       44.14      4.63 o 
   4   3  14       31.68       25.05      5.17 o 
 -12   4  14      188.82      222.21     15.86 o 
 -11   4  14       84.39       74.65     13.40 o 
 -10   4  14       75.38       86.01      7.32 o 
  -9   4  14      205.13      217.56     10.05 o 
  -8   4  14       38.04       40.80      5.01 o 
  -7   4  14       33.74       33.05      3.53 o 
  -6   4  14      140.21      154.68      5.54 o 
  -5   4  14       54.20       56.72      4.67 o 
  -4   4  14       34.77       34.93      3.83 o 
  -3   4  14       36.42       27.46      3.58 o 
  -2   4  14      161.21      171.58      8.85 o 
  -1   4  14       99.91      102.36      6.35 o 
   0   4  14       32.54       33.98      5.15 o 
   1   4  14       43.76       43.30      7.15 o 
   2   4  14      167.56      170.69      8.42 o 
   3   4  14       31.42       33.53      4.97 o 
 -11   5  14       12.87       17.21      5.37 o 
 -10   5  14       15.54       11.95      4.09 o 
  -9   5  14       65.73       72.60      6.98 o 
  -8   5  14       37.41       50.02      9.52 o 
  -7   5  14      249.60      273.92     14.33 o 
  -6   5  14        9.98       12.89      2.78 o 
  -5   5  14       40.26       44.61      4.47 o 
  -4   5  14       33.78       36.77      3.98 o 
  -3   5  14        3.14        4.96      2.40 o 
  -2   5  14       42.06       41.97      8.24 o 
  -1   5  14       37.21       33.71      4.12 o 
   0   5  14       64.18       60.74     16.12 o 
   1   5  14       62.47       61.64      5.40 o 
   2   5  14       17.84       16.97      3.60 o 
  -9   6  14        1.59       -2.68      2.26 o 
  -8   6  14       47.94       61.00      9.49 o 
  -7   6  14       20.06       24.32      4.11 o 
  -6   6  14        6.69       11.09      3.55 o 
  -5   6  14       63.34       80.16      9.51 o 
  -4   6  14       41.85       34.78      5.13 o 
  -3   6  14       90.09       93.20     15.03 o 
  -2   6  14       57.00       67.57      9.93 o 
  -1   6  14      133.29      129.09     12.05 o 
   0   6  14      122.38      125.54      7.62 o 
  -7   7  14       38.13       47.03      4.84 o 
  -6   7  14       52.41       58.04      4.56 o 
  -5   7  14       55.83       76.11      5.19 o 
  -4   7  14       32.15       40.63      4.06 o 
  -3   7  14      107.87      119.92      7.81 o 
  -2   7  14       26.54       32.99      7.65 o 
 -13   0  15       13.43       13.09      5.89 o 
 -12   0  15       24.12       34.22      7.28 o 
 -11   0  15        2.28        6.24      4.33 o 
 -10   0  15       15.69       10.51      4.84 o 
  -9   0  15       32.65       28.23      6.19 o 
  -8   0  15       63.63        1.62      1.85 o 
  -7   0  15      117.85      101.46      7.14 o 
  -6   0  15        0.00       -0.48      2.28 o 
  -5   0  15        0.38        3.26      2.44 o 
  -4   0  15      188.13      170.37      8.21 o 
  -3   0  15       55.42       61.41      5.69 o 
  -2   0  15       46.77       47.29      5.13 o 
  -1   0  15        1.30        6.45      2.79 o 
   0   0  15       40.58       45.03      8.11 o 
   1   0  15      106.47       89.50     11.02 o 
   2   0  15      163.46      182.19     14.33 o 
   3   0  15      140.82      140.85     14.79 o 
 -12   1  15        8.84       12.19      3.74 o 
 -11   1  15      186.84      197.02     10.00 o 
 -10   1  15       14.65       17.91      3.86 o 
  -9   1  15      342.03      343.03     18.40 o 
  -8   1  15       45.85       47.60      5.37 o 
  -7   1  15       63.35       52.97      4.29 o 
  -6   1  15       47.69       43.89      3.97 o 
  -5   1  15       93.08       91.92      6.98 o 
  -4   1  15        2.00        1.69      1.66 o 
  -3   1  15      193.51      197.56      8.34 o 
  -2   1  15       29.97       27.62      2.92 o 
  -1   1  15      116.71      113.60     11.12 o 
   0   1  15      284.92      276.05      9.20 o 
   1   1  15       42.01       43.12      5.77 o 
   2   1  15      194.24      210.93     13.74 o 
   3   1  15       42.15       42.04      5.98 o 
 -12   2  15       26.64       34.76      6.12 o 
 -11   2  15      104.47      132.90     14.96 o 
 -10   2  15       65.22       59.50      7.61 o 
  -9   2  15       35.65       33.19     12.54 o 
  -8   2  15        9.27        9.12      3.14 o 
  -7   2  15        4.03        8.44      2.13 o 
  -6   2  15        9.81       14.04      2.34 o 
  -5   2  15      278.41      267.45      7.41 o 
  -4   2  15       34.05       34.07      3.19 o 
  -3   2  15       22.80       20.03      3.18 o 
  -2   2  15      105.52      109.58      6.11 o 
  -1   2  15       92.26       95.21      6.06 o 
   0   2  15       73.34       66.80      5.23 o 
   1   2  15       14.66       20.72      3.48 o 
   2   2  15       57.82       59.22     12.70 o 
   3   2  15      102.27      101.35      8.98 o 
 -12   3  15        8.61       12.73      4.12 o 
 -11   3  15       86.98      110.90      8.67 o 
 -10   3  15       20.75       17.22      4.06 o 
  -9   3  15      286.77      315.93     12.48 o 
  -8   3  15       55.74       55.61      5.78 o 
  -7   3  15       58.18       57.74      4.01 o 
  -6   3  15       77.94       72.90      6.14 o 
  -5   3  15       32.23       31.51      3.10 o 
  -4   3  15      118.24      128.94     10.99 o 
  -3   3  15        3.39        2.92      2.23 o 
  -2   3  15       85.15       74.82      5.50 o 
  -1   3  15      148.65      139.43      7.17 o 
   0   3  15       75.18       68.92      5.42 o 
   1   3  15        9.11        8.58      2.80 o 
   2   3  15       14.35       13.37      3.33 o 
 -11   4  15       86.14       83.56      7.66 o 
 -10   4  15      130.82      155.98     16.54 o 
  -9   4  15       47.08       47.06      5.70 o 
  -8   4  15       53.67       54.29      8.89 o 
  -7   4  15      123.33      130.45      5.41 o 
  -6   4  15       38.83       41.49      4.04 o 
  -5   4  15        5.00        5.44      2.45 o 
  -4   4  15       51.33       49.25      4.54 o 
  -3   4  15       10.80       11.95      2.86 o 
  -2   4  15       76.71       63.59      5.95 o 
  -1   4  15       94.38       86.87      6.07 o 
   0   4  15        4.48        7.52      2.75 o 
   1   4  15       12.38       13.80      3.35 o 
   2   4  15       46.50       42.94      4.91 o 
 -10   5  15       56.94       49.40      8.95 o 
  -9   5  15       15.00       12.52      5.50 o 
  -8   5  15        3.59        0.93      2.85 o 
  -7   5  15       13.39       14.44      2.98 o 
  -6   5  15       44.05       47.82      5.17 o 
  -5   5  15       38.67       45.07      4.51 o 
  -4   5  15        9.81       13.56      3.02 o 
  -3   5  15       47.66       52.19      4.91 o 
  -2   5  15        1.06        0.77      2.23 o 
  -1   5  15       78.78       78.40      7.59 o 
   0   5  15       26.21       20.59      4.13 o 
  -8   6  15        1.79        2.38      4.46 o 
  -7   6  15        0.65        6.17      4.65 o 
  -6   6  15       71.54       73.26      5.74 o 
  -5   6  15       32.78       37.07      4.44 o 
  -4   6  15       10.06       11.20      3.15 o 
  -3   6  15       95.27      126.52      7.66 o 
  -2   6  15      102.43       93.10      6.66 o 
 -12   0  16       29.64       27.69      7.07 o 
 -11   0  16        3.43       -2.41      3.58 o 
 -10   0  16       76.24      109.61     11.90 o 
  -9   0  16       35.98       43.88      7.61 o 
  -8   0  16        6.31        4.19      4.10 o 
  -7   0  16      180.63      179.31      8.64 o 
  -6   0  16       75.32       98.34      7.33 o 
  -5   0  16       61.14       61.61      9.81 o 
  -4   0  16        0.45        0.08      4.55 o 
  -3   0  16      137.41      151.97      8.04 o 
  -2   0  16        0.01        1.86      2.56 o 
  -1   0  16      148.32      163.03     13.12 o 
   0   0  16      425.74      430.24     22.48 o 
   1   0  16       39.52       29.45      7.54 o 
   2   0  16      106.67      110.33     13.32 o 
 -12   1  16       10.05        5.23      3.39 o 
 -11   1  16       39.99       47.82      9.64 o 
 -10   1  16       36.65       28.60     14.62 o 
  -9   1  16       50.22       53.08      5.92 o 
  -8   1  16       27.07       19.40      4.24 o 
  -7   1  16       24.44       26.61      2.96 o 
  -6   1  16       12.28       11.08      2.33 o 
  -5   1  16       26.64       24.12      2.82 o 
  -4   1  16       47.84       44.90      3.61 o 
  -3   1  16       20.75       18.23      2.60 o 
  -2   1  16        8.05       11.88      2.96 o 
  -1   1  16      124.16      121.88      6.63 o 
   0   1  16       78.85       84.43      9.06 o 
   1   1  16       45.48       35.78      5.57 o 
   2   1  16       14.48       10.29      4.33 o 
 -11   2  16       16.10        5.69      8.18 o 
 -10   2  16        9.97        5.30      9.27 o 
  -9   2  16       78.09       82.94      7.26 o 
  -8   2  16       27.99       25.99      4.58 o 
  -7   2  16        2.57        5.26      1.97 o 
  -6   2  16       71.14       84.50      5.56 o 
  -5   2  16        2.75        4.12      2.00 o 
  -4   2  16       94.25       96.92      6.81 o 
  -3   2  16       14.79        9.77      2.77 o 
  -2   2  16       40.79       36.71      4.15 o 
  -1   2  16        7.83        4.30      2.64 o 
   0   2  16       80.66       85.91      6.15 o 
   1   2  16       86.33       87.29      8.20 o 
 -11   3  16       11.65        6.71      3.46 o 
 -10   3  16       48.54       43.86      8.39 o 
  -9   3  16       68.19       70.36      7.45 o 
  -8   3  16      135.35      147.96      8.96 o 
  -7   3  16       67.66       72.84      4.59 o 
  -6   3  16       43.27       44.47      3.70 o 
  -5   3  16       29.08       26.52      3.60 o 
  -4   3  16        9.25        8.97      2.68 o 
  -3   3  16      130.71      135.52      8.54 o 
  -2   3  16       24.24       15.04      3.82 o 
  -1   3  16       14.76       15.76      3.24 o 
   0   3  16        5.41        7.23      2.88 o 
   1   3  16       73.59       77.97      6.16 o 
 -10   4  16      174.63      204.49     11.77 o 
  -9   4  16       76.03       80.34      8.38 o 
  -8   4  16        4.21        4.75      3.11 o 
  -7   4  16       17.12       15.48      3.22 o 
  -6   4  16      215.88      224.88      8.50 o 
  -5   4  16       63.34       72.94      5.54 o 
  -4   4  16       95.78      105.85      6.69 o 
  -3   4  16       16.10       17.57      4.21 o 
  -2   4  16       71.87       84.59      8.48 o 
  -1   4  16       65.51       72.09     10.38 o 
   0   4  16        5.88        3.36      2.86 o 
  -8   5  16      141.87      142.62     14.17 o 
  -7   5  16        7.93       10.93      3.63 o 
  -6   5  16       44.28       38.37      6.23 o 
  -5   5  16       54.56       54.55      5.12 o 
  -4   5  16       14.13       12.03      3.18 o 
  -3   5  16       49.37       49.18      4.98 o 
  -2   5  16       16.77       13.44      3.43 o 
 -11   0  17        7.90        7.51      4.83 o 
 -10   0  17       11.10       17.99      6.08 o 
  -9   0  17       21.83       15.73      5.05 o 
  -8   0  17      304.11      310.39     17.65 o 
  -7   0  17       83.00       82.56      6.95 o 
  -6   0  17      336.71      371.48     13.42 o 
  -5   0  17      127.57      121.95      7.96 o 
  -4   0  17        5.93        4.31      5.30 o 
  -3   0  17       59.12       48.84      5.62 o 
  -2   0  17       21.21       12.46      5.88 o 
  -1   0  17        0.51        0.81      4.71 o 
   0   0  17        9.38       16.39      7.03 o 
 -11   1  17      150.79      154.28      9.23 o 
 -10   1  17       68.12       60.85      7.09 o 
  -9   1  17       42.64       35.75      5.28 o 
  -8   1  17       19.98       10.15     17.04 o 
  -7   1  17       96.28      104.43      5.53 o 
  -6   1  17       71.17       67.16      4.48 o 
  -5   1  17       78.83       80.67      4.88 o 
  -4   1  17      105.67      112.06      5.52 o 
  -3   1  17       22.35       18.70      4.70 o 
  -2   1  17      124.10      113.07      6.89 o 
  -1   1  17       10.12       10.03      4.05 o 
   0   1  17      141.61      124.71      9.64 o 
 -10   2  17        6.47        5.45      4.93 o 
  -9   2  17       39.90       47.86      5.90 o 
  -8   2  17       31.32       39.99      5.72 o 
  -7   2  17        0.04        1.16      2.27 o 
  -6   2  17      257.48      270.60      8.01 o 
  -5   2  17       18.39       22.16      3.55 o 
  -4   2  17       63.94       71.94      6.54 o 
  -3   2  17       51.75       63.57      5.41 o 
  -2   2  17       19.25       22.14      4.78 o 
  -1   2  17       23.60       21.84      5.01 o 
   0   2  17      296.93      303.98     13.73 o 
  -9   3  17        9.85       11.47      3.72 o 
  -8   3  17      144.38      150.98      9.24 o 
  -7   3  17       15.23       15.36      3.14 o 
  -6   3  17       47.78       53.92      4.94 o 
  -5   3  17      289.33      246.20     82.75 o 
  -4   3  17       68.05       77.00      5.89 o 
  -3   3  17       25.24       28.23      4.10 o 
  -2   3  17       23.07       26.51      4.77 o 
  -1   3  17       82.65       82.33      6.40 o 
  -8   4  17      161.08      166.00     15.62 o 
  -7   4  17       54.70       70.01      6.98 o 
  -6   4  17      113.62      124.78      7.36 o 
  -5   4  17       67.33       81.80      6.20 o 
  -4   4  17        1.15       -2.68      1.90 o 
  -3   4  17       10.65       11.56      3.30 o 
  -9   0  18        0.92       -1.87      3.94 o 
  -8   0  18        1.87        5.24      4.50 o 
  -7   0  18        1.96       10.57      5.01 o 
  -6   0  18       39.50       36.73      5.21 o 
  -5   0  18      216.96      209.97     12.17 o 
  -4   0  18       45.71       50.19      5.88 o 
  -3   0  18       14.95       20.60      7.11 o 
  -2   0  18      106.59      128.93     14.36 o 
  -9   1  18      160.08      166.84      9.37 o 
  -8   1  18       51.44       64.12      7.06 o 
  -7   1  18       46.91       45.33      5.66 o 
  -6   1  18       37.41       55.10      5.72 o 
  -5   1  18       12.45       12.69      3.21 o 
  -4   1  18      100.23      101.68      6.73 o 
  -3   1  18       71.06       84.09      6.22 o 
  -2   1  18        5.97        4.98      3.68 o 
  -8   2  18       43.60       57.80      6.80 o 
  -7   2  18      107.92       93.57     17.97 o 
  -6   2  18        4.64        4.51      4.75 o 
  -5   2  18       35.24       33.95      4.66 o 
  -4   2  18       34.21       35.74      4.48 o 
  -3   2  18       28.76       33.02      4.37 o 
  -7   3  18        6.84        9.40      5.25 o 
  -6   3  18       31.51       30.18      5.22 o 
  -5   3  18       49.65       63.22      5.59 o 
                                                 
